# Supplementary material for: Visceral leishmaniasis in the hills of western Nepal: A transmission assessment
Source: PLoS One. 2024 Apr 17;19(4):e0289578. doi: 10.1371/journal.pone.0289578 (PMC11023194; doi:10.1371/journal.pone.0289578)
Supplement: S1 Data — (XLSX) [file pone.0289578.s004.xlsx]

## Sheet: All DATA
SN	District	Address	Age	Gender	House ID	Sample_code	DAT_Value	DAT_Result		kDNA_PCR_Result	Past KA	rK39 Test	At least one Test positive	Family H/O	Travel exposure
1	Bajura	Jagarnath WN-2	40	M	H001	H001P101	B	Negative	P10	Negative	No	Negative	0	No	No
2	Bajura	Jagarnath WN-2	36	F	H001	H001P102	A	Negative		Negative	No	Negative	0	No	No
3	Bajura	Jagarnath WN-2	14	F	H001	H001P104	A	Negative	P10	Negative	No	Negative	0	No	No
4	Bajura	Jagarnath WN-2	13	F	H001	H001P105	A	Negative	P10	Negative	No	Negative	0	No	No
5	Bajura	Jagarnath WN-2	29	M	H002	H002P103	A	Negative	P10	Negative	No	Negative	0	No	No
6	Bajura	Jagarnath WN-2	25	F	H002	H002P104	A	Negative	P10	Negative	No	Negative	0	No	No
7	Bajura	Jagarnath WN-2	24	M	H002	H002P105	A	Negative	P10	Negative	No	Negative	0	No	No
8	Bajura	Jagarnath WN-2	23	F	H002	H002P106	B	Negative	P10	Negative	No	Negative	0	No	No
9	Bajura	Jagarnath WN-2	14	M	H002	H002P108	E	Positive	P10	Positive	No	Negative	1	No	No
10	Bajura	Jagarnath WN-2	12	M	H002	H002P109	B	Negative	P10	Positive	NewKA	Positive_NKA		No	No
11	Bajura	Jagarnath WN-2	5	M	H002	H002P110	A	Negative	P11	Negative	No	Negative	0	No	No
12	Bajura	Jagarnath WN-2	33	M	H003	H003P102	B	Negative	P	Negative	No	Negative	0	No	No
13	Bajura	Jagarnath WN-2	30	F	H003	H003P103	A	Negative		Negative	No	Negative	0	No	No
14	Bajura	Jagarnath WN-2	22	M	H003	H003P105	A	Negative	P	Negative	No	Negative	0	No	No
15	Bajura	Jagarnath WN-2	7	F	H003	H003P106	E	Positive	P10	Positive	No	Negative	1	No	No
16	Bajura	Jagarnath WN-2	5	F	H003	H003P107	H	Positive	P	Positive	Yes 2018	Positive		Yes	No
17	Bajura	Jagarnath WN-2	40	M	H004	H004P101	A	Negative		Negative	No	Negative	0	No	No
18	Bajura	Jagarnath WN-2	38	F	H004	H004P102	A	Negative		Negative	No	Negative	0	No	No
19	Bajura	Jagarnath WN-2	21	F	H004	H004P103	A	Negative		Negative	No	Negative	0	No	No
20	Bajura	Jagarnath WN-2	18	F	H004	H004P104	A	Negative	P10	Negative	No	Negative	0	No	No
21	Bajura	Jagarnath WN-2	15	M	H004	H004P105	A	Negative	P	Negative	No	Negative	0	No	No
22	Bajura	Jagarnath WN-2	12	M	H004	H004P106	A	Negative	P10	Negative	No	Negative	0	No	No
23	Bajura	Jagarnath WN-2	60	M	H005	H005P101	A	Negative	P10	Negative	No	Negative	0	No	No
24	Bajura	Jagarnath WN-2	60	M	H005	H005P102	A	Negative	P10	Negative	No	Negative	0	No	No
25	Bajura	Jagarnath WN-2	29	M	H005	H005P103	A	Negative	P10	Negative	No	Negative	0	No	No
26	Bajura	Jagarnath WN-2	28	F	H005	H005P104	A	Negative	P	Negative	No	Negative	0	No	No
27	Bajura	Jagarnath WN-2	24	M	H005	H005P105	A	Negative	P10	Negative	No	Negative	0	No	No
28	Bajura	Jagarnath WN-2	21	M	H005	H005P106	A	Negative	P10	Negative	No	Negative	0	No	No
29	Bajura	Jagarnath WN-2	19	F	H005	H005P107	A	Negative	P10	Negative	No	Negative	0	No	No
30	Bajura	Jagarnath WN-2	6	F	H005	H005P108	D	Positive	P10	Positive	No	Negative	1	Yes	No
31	Bajura	Jagarnath WN-2	5	M	H005	H005P109	H	Positive	P10	Negative	Yes 2017	Positive		Yes	No
32	Bajura	Jagarnath WN-2	55	M	H006	H006P101	A	Negative	P10	Negative	No	Negative	0	No	No
33	Bajura	Jagarnath WN-2	45	F	H006	H006P102	A	Negative	P	Negative	No	Negative	0	No	No
34	Bajura	Jagarnath WN-2	26	F	H006	H006P103	A	Negative	P	Negative	No	Negative	0	No	No
35	Bajura	Jagarnath WN-2	25	M	H006	H006P104	A	Negative		Negative	No	Negative	0	No	No
36	Bajura	Jagarnath WN-2	12	F	H006	H006P109	A	Negative	P	Negative	No	Negative	0	No	No
37	Bajura	Jagarnath WN-2	45	M	H007	H007P101	A	Negative	P	Negative	No	Negative	0	No	No
38	Bajura	Jagarnath WN-2	35	F	H007	H007P102	B	Negative	P10	Negative	No	Negative	0	No	No
39	Bajura	Jagarnath WN-2	17	M	H007	H007P103	B	Negative	P10	Negative	No	Negative	0	No	No
40	Bajura	Jagarnath WN-2	13	M	H007	H007P104	B	Negative	P10	Negative	No	Negative	0	No	No
41	Bajura	Jagarnath WN-2	50	F	H008	H008P102	B	Negative	P10	Negative	No	Negative	0	No	No
42	Bajura	Jagarnath WN-2	70	F	H008	H008P103	A	Negative	P10	Negative	No	Negative	0	No	No
43	Bajura	Jagarnath WN-2	30	F	H008	H008P104	C	Negative	P	Negative	No	Negative	0	No	No
44	Bajura	Jagarnath WN-2	25	F	H008	H008P105	A	Negative	P10	Negative	No	Negative	0	No	No
45	Bajura	Jagarnath WN-2	17	M	H008	H008P107	B	Negative	P10	Negative	No	Negative	0	No	No
46	Bajura	Jagarnath WN-2	12	M	H008	H008P108	D	Positive	P10	Positive	NewKA	Positive_NKA		No	No
47	Bajura	Jagarnath WN-2	10	F	H008	H008P109	A	Negative	P10	Negative	No	Negative	0	No	No
48	Bajura	Jagarnath WN-2	9	M	H008	H008P110	A	Negative	P11	Negative	No	Negative	0	No	No
49	Bajura	Jagarnath WN-2	5	M	H008	H008P111	H	Positive	P11	Positive	NewKA	Positive_NKA		No	No
50	Bajura	Jagarnath WN-2	53	M	H009	H009P101	A	Negative	P10	Negative	No	Negative	0	No	No
51	Bajura	Jagarnath WN-2	50	F	H009	H009P102	A	Negative	P10	Negative	No	Negative	0	No	No
52	Bajura	Jagarnath WN-2	24	M	H009	H009P103	A	Negative	P10	Negative	No	Negative	0	No	No
53	Bajura	Jagarnath WN-2	22	F	H009	H009P105	A	Negative	P10	Negative	No	Negative	0	No	No
54	Bajura	Jagarnath WN-2	18	M	H009	H009P106	A	Negative	P10	Negative	No	Negative	0	No	No
55	Bajura	Jagarnath WN-2	45	F	H010	H010P101	A	Negative	P10	Negative	No	Negative	0	No	No
56	Bajura	Jagarnath WN-2	14	F	H010	H010P102	H	Positive	P10	Positive	NewKA	Positive_NKA		No	No
57	Bajura	Jagarnath WN-2	13	M	H010	H010P103	A	Negative	P10	Negative	No	Negative	0	No	No
58	Bajura	Jagarnath WN-2	25	M	H011	H011P103	A	Negative	P10	Negative	No	Negative	0	No	No
59	Bajura	Jagarnath WN-2	13	M	H011	H011P105	A	Negative	P10	Negative	No	Negative	0	No	No
60	Bajura	Jagarnath WN-2	18	M	H011	H011P106	A	Negative	P10	Negative	No	Negative	0	No	No
61	Bajura	Jagarnath WN-2	18	F	H011	H011P107	A	Negative	P10	Negative	No	Negative	0	No	No
62	Bajura	Jagarnath WN-2	7	F	H011	H011P108	A	Negative	P10	Negative	No	Negative	0	No	No
63	Bajura	Jagarnath WN-2	3	F	H011	H011P109	B	Negative	P10	Negative	No	Negative	0	No	No
64	Bajura	Jagarnath WN-2	45	M	H012	H012P101	A	Negative	P10	Negative	No	Negative	0	No	No
65	Bajura	Jagarnath WN-2	38	F	H012	H012P102	A	Negative	P10	Negative	No	Negative	0	No	No
66	Bajura	Jagarnath WN-2	19	M	H012	H012P103	A	Negative	P10	Negative	No	Negative	0	No	No
67	Bajura	Jagarnath WN-2	18	F	H012	H012P104	A	Negative	P10	Negative	No	Negative	0	No	No
68	Bajura	Jagarnath WN-2	16	F	H012	H012P105	A	Negative	P10	Negative	No	Negative	0	No	No
69	Bajura	Jagarnath WN-2	12	F	H012	H012P106	A	Negative	P10	Negative	No	Negative	0	No	No
70	Bajura	Jagarnath WN-2	40	M	H013	H013P101	A	Negative	P10	Negative	No	Negative	0	No	No
71	Bajura	Jagarnath WN-2	35	F	H013	H013P102	A	Negative	P10	Negative	No	Negative	0	No	No
72	Bajura	Jagarnath WN-2	45	F	H014	H014P101	A	Negative	P10	Negative	No	Negative	0	No	No
73	Bajura	Jagarnath WN-2	22	M	H014	H014P102	A	Negative	P10	Negative	No	Negative	0	No	No
74	Bajura	Jagarnath WN-2	20	F	H014	H014P103	A	Negative	P10	Negative	No	Negative	0	No	No
75	Bajura	Jagarnath WN-2	9	F	H014	H014P104	B	Negative	P10	Negative	No	Negative	0	No	No
76	Bajura	Jagarnath WN-2	8	M	H014	H014P107	A	Negative	P10	Negative	No	Negative	0	No	No
77	Bajura	Jagarnath WN-2	50	M	H015	H015P101	A	Negative	P10	Negative	No	Negative	0	No	No
78	Bajura	Jagarnath WN-2	45	F	H015	H015P102	B	Negative	P10	Negative	No	Negative	0	No	No
79	Bajura	Jagarnath WN-2	15	M	H015	H015P103	A	Negative	P10	Negative	No	Negative	0	No	No
80	Bajura	Jagarnath WN-2	12	F	H015	H015P104	A	Negative	P10	Negative	No	Negative	0	No	No
81	Bajura	Jagarnath WN-2	4	F	H015	H015P105	A	Negative	P10	Negative	No	Negative	0	No	No
82	Bajura	Jagarnath WN-2	34	M	H016	H016P102	A	Negative	P10	Negative	No	Negative	0	No	No
83	Bajura	Jagarnath WN-2	32	F	H016	H016P103	A	Negative	P10	Negative	No	Negative	0	No	No
84	Bajura	Jagarnath WN-2	18	F	H016	H016P104	A	Negative	P10	Negative	No	Negative	0	No	No
85	Bajura	Jagarnath WN-2	15	F	H016	H016P105	A	Negative	P10	Negative	No	Negative	0	No	No
86	Bajura	Jagarnath WN-2	12	F	H016	H016P106	A	Negative	P10	Negative	No	Negative	0	No	No
87	Bajura	Jagarnath WN-2	12	M	H016	H016P107	A	Negative	P10	Negative	No	Negative	0	No	No
88	Bajura	Jagarnath WN-2	9	M	H016	H016P108	B	Negative	P10	Negative	No	Negative	0	No	No
89	Bajura	Jagarnath WN-2	3	M	H016	H016P109	A	Negative	P10	Negative	No	Negative	0	No	No
90	Bajura	Jagarnath WN-2	45	M	H017	H017P101	A	Negative	P10	Negative	No	Negative	0	No	No
91	Bajura	Jagarnath WN-2	40	F	H017	H017P102	A	Negative	P10	Negative	No	Negative	0	No	No
92	Bajura	Jagarnath WN-2	15	M	H017	H017P103	A	Negative	P10	Negative	No	Negative	0	No	No
93	Bajura	Jagarnath WN-2	12	M	H017	H017P104	E	Positive	P10	Negative	Yes 2017	Positive		No	No
94	Bajura	Jagarnath WN-2	7	F	H017	H017P105	A	Negative	P10	Negative	No	Negative	0	No	No
95	Bajura	Jagarnath WN-5	52	M	H018	H018P101	A	Negative	P10	Negative	No	Negative	0	No	No
96	Bajura	Jagarnath WN-5	14	F	H018	H018P103	A	Negative	P10	Negative	No	Negative	0	No	No
97	Bajura	Jagarnath WN-5	56	M	H019	H019P101	A	Negative	P10	Negative	No	Negative	0	No	No
98	Bajura	Jagarnath WN-5	45	F	H019	H019P102	A	Negative	P10	Negative	No	Negative	0	No	No
99	Bajura	Jagarnath WN-5	52	F	H019	H019P103	A	Negative	P10	Negative	No	Negative	0	No	No
100	Bajura	Jagarnath WN-5	30	F	H019	H019P104	A	Negative	P10	Negative	No	Negative	0	No	No
101	Bajura	Jagarnath WN-5	14	F	H019	H019P105	A	Negative	P10	Negative	No	Negative	0	No	No
102	Bajura	Jagarnath WN-5	12	M	H019	H019P106	B	Negative	P10	Negative	No	Negative	0	No	No
103	Bajura	Jagarnath WN-5	19	M	H019	H019P107	A	Negative	P10	Negative	No	Negative	0	No	No
104	Bajura	Jagarnath WN-5	28	M	H020	H020P102	A	Negative	P10	Negative	No	Negative	0	No	No
105	Bajura	Jagarnath WN-5	6	M	H020	H020P103	A	Negative	P10	Negative	No	Negative	0	No	No
106	Bajura	Jagarnath WN-5	43	M	H021	H021P101	A	Negative	P10	Negative	No	Negative	0	No	No
107	Bajura	Jagarnath WN-5	10	M	H021	H021P102	A	Negative	P10	Negative	No	Negative	0	No	No
108	Bajura	Jagarnath WN-5	6	M	H021	H021P103	H	Positive	P10	Positive	No	Negative	1	No	No
109	Bajura	Jagarnath WN-5	23	M	H022	H022P101	A	Negative	P10	Negative	No	Negative	0	No	No
110	Bajura	Jagarnath WN-5	21	F	H022	H022P102	A	Negative	P10	Negative	No	Negative	0	No	No
111	Bajura	Jagarnath WN-5	5	F	H022	H022P103	H	Positive	P10	Positive	Yes 2018	Positive		No	No
112	Bajura	Jagarnath WN-5	40	M	H023	H023P101	A	Negative	P10	Negative	No	Negative	0	No	No
113	Bajura	Jagarnath WN-5	19	F	H023	H023P103	D	Positive	P10	Positive	Yes 2018	Positive		No	No
114	Bajura	Jagarnath WN-5	8	M	H023	H023P106	A	Negative	P10	Negative	No	Negative	0	Yes	No
115	Bajura	Jagarnath WN-5	50	M	H024	H024P101	A	Negative	P10	Negative	No	Negative	0	No	No
116	Bajura	Jagarnath WN-5	47	F	H024	H024P102	A	Negative	P10	Negative	No	Negative	0	No	No
117	Bajura	Jagarnath WN-5	21	M	H024	H024P103	A	Negative	P10	Negative	No	Negative	0	No	No
118	Bajura	Jagarnath WN-5	16	M	H024	H024P104	A	Negative	P10	Negative	No	Negative	0	No	No
119	Bajura	Jagarnath WN-5	14	M	H024	H024P105	A	Negative	P10	Negative	No	Negative	0	No	No
120	Bajura	Jagarnath WN-5	55	F	H024	H024P106	A	Negative	P10	Negative	No	Negative	0	No	No
121	Bajura	Jagarnath WN-5	60	M	H025	H025P101	A	Negative	P10	Negative	No	Negative	0	No	No
122	Bajura	Jagarnath WN-5	61	F	H025	H025P102	A	Negative	P10	Negative	No	Negative	0	No	No
123	Bajura	Jagarnath WN-5	20	F	H025	H025P103	A	Negative	P10	Negative	No	Negative	0	No	No
124	Bajura	Jagarnath WN-5	15	F	H025	H025P104	A	Negative	P10	Negative	No	Negative	0	No	No
125	Bajura	Jagarnath WN-5	13	M	H025	H025P105	A	Negative	P10	Negative	No	Negative	0	No	No
126	Bajura	Jagarnath WN-5	50	M	H026	H026P101	A	Negative	P10	Negative	No	Negative	0	No	No
127	Bajura	Jagarnath WN-5	23	M	H026	H026P102	B	Negative	P10	Negative	No	Negative	0	No	No
128	Bajura	Jagarnath WN-5	25	F	H026	H026P103	A	Negative	P10	Negative	No	Negative	0	No	No
129	Bajura	Jagarnath WN-5	17	M	H016	H026P104	A	Negative	P10	Negative	No	Negative	0	No	No
130	Bajura	Jagarnath WN-5	52	F	H027	H027P101	A	Negative	P10	Negative	No	Negative	0	No	No
131	Bajura	Jagarnath WN-5	19	F	H027	H027P105	A	Negative	P10	Negative	No	Negative	0	No	No
132	Bajura	Jagarnath WN-5	17	F	H027	H027P106	B	Negative	P10	Negative	No	Negative	0	No	No
133	Bajura	Jagarnath WN-5	60	M	H028	H028P101	A	Negative	P10	Negative	No	Negative	0	No	No
134	Bajura	Jagarnath WN-5	22	M	H028	H028P103	A	Negative	P10	Negative	No	Negative	0	No	No
135	Bajura	Jagarnath WN-5	20	F	H028	H028P104	A	Negative	P10	Negative	No	Negative	0	No	No
136	Bajura	Jagarnath WN-5	13	M	H028	H028P105	H	Positive		Positive	No	Negative	1	No	No
137	Bajura	Jagarnath WN-5	42	M	H029	H029P101	A	Negative		Negative	No	Negative	0	No	No
138	Bajura	Jagarnath WN-5	38	F	H029	H029P102	A	Negative		Negative	No	Negative	0	No	No
139	Bajura	Jagarnath WN-5	15	F	H029	H029P104	A	Negative		Negative	No	Negative	0	No	No
140	Bajura	Jagarnath WN-5	12	F	H029	H029P105	H	Positive		Positive	No	Negative	1	No	No
141	Bajura	Jagarnath WN-5	35	F	H031	H031P101	A	Negative	P10	Negative	No	Negative	0	No	No
142	Bajura	Jagarnath WN-5	23	M	H031	H031P102	A	Negative	P10	Negative	No	Negative	0	No	No
143	Bajura	Jagarnath WN-5	22	F	H031	H031P103	A	Negative	P10	Negative	No	Negative	0	No	No
144	Bajura	Jagarnath WN-5	14	F	H031	H031P105	A	Negative	P10	Negative	No	Negative	0	No	No
145	Bajura	Jagarnath WN-5	11	M	H031	H031P106	F	Positive	P10	Negative	No	Negative	1	No	No
146	Bajura	Jagarnath WN-5	30	M	H032	H032P101	A	Negative	P10	Negative	No	Negative	0	No	No
147	Bajura	Jagarnath WN-5	32	F	H032	H032P102	A	Negative	P10	Negative	No	Negative	0	No	No
148	Bajura	Jagarnath WN-5	11	M	H032	H032P103	A	Negative	P10	Negative	No	Negative	0	No	No
149	Bajura	Jagarnath WN-5	13	F	H032	H032P104	A	Negative	P10	Negative	No	Negative	0	No	No
150	Bajura	Jagarnath WN-5	45	F	H033	H033P101	A	Negative	P10	Negative	No	Negative	0	No	No
151	Bajura	Jagarnath WN-5	55	M	H033	H033P102	A	Negative	P10	Negative	No	Negative	0	No	No
152	Bajura	Jagarnath WN-5	22	M	H033	H033P103	A	Negative		Negative	No	Negative	0	No	No
153	Bajura	Jagarnath WN-5	14	F	H033	H033P105	A	Negative		Negative	No	Positive	1	No	No
154	Bajura	Jagarnath WN-5	55	F	H034	H034P101	A	Negative	P10	Negative	No	Negative	0	No	No
155	Bajura	Jagarnath WN-5	17	M	H034	H034P102	E	Positive	P10	Negative	No	Negative	1	No	No
156	Bajura	Jagarnath WN-5	52	M	H035	H035P101	A	Negative	P10	Negative	No	Negative	0	No	No
157	Bajura	Jagarnath WN-5	50	F	H035	H035P102	A	Negative	P10	Negative	No	Negative	0	No	No
158	Bajura	Jagarnath WN-5	28	M	H035	H035P103	A	Negative	P10	Negative	No	Negative	0	No	No
159	Bajura	Jagarnath WN-5	22	M	H035	H035P104	A	Negative	P10	Negative	No	Negative	0	No	No
160	Bajura	Jagarnath WN-5	14	M	H035	H035P105	A	Negative	P10	Negative	No	Negative	0	No	No
161	Bajura	Jagarnath WN-5	12	F	H035	H035P106	A	Negative	P10	Negative	No	Positive	1	No	No
162	Bajura	Jagarnath WN-5	20	F	H035	H035P108	A	Negative	P10	Negative	No	Negative	0	No	No
163	Bajura	Jagarnath WN-5	30	M	H036	H036P101	A	Negative	P10	Negative	No	Negative	0	No	No
164	Bajura	Jagarnath WN-5	27	F	H036	H036P102	E	Positive	P10	Negative	Yes 2017	Positive		No	No
165	Bajura	Jagarnath WN-5	60	F	H036	H036P103	A	Negative	P10	Negative	No	Negative	0	No	No
166	Bajura	Jagarnath WN-5	10	F	H036	H036P104	A	Negative	P10	Negative	No	Positive	1	No	No
167	Bajura	Jagarnath WN-5	7	F	H036	H036P105	A	Negative	P10	Negative	No	Negative	0	No	No
168	Bajura	Jagarnath WN-5	50	M	H037	H037P101	A	Negative	P10	Negative	No	Negative	0	No	No
169	Bajura	Jagarnath WN-5	47	F	H037	H037P102	A	Negative	P10	Negative	No	Negative	0	No	No
170	Bajura	Jagarnath WN-5	26	M	H037	H037P104	A	Negative		Negative	No	Negative	0	No	No
171	Bajura	Jagarnath WN-5	21	F	H037	H037P106	A	Negative		Negative	No	Negative	0	No	No
172	Bajura	Jagarnath WN-5	16	F	H037	H037P107	B	Negative		Negative	No	Negative	0	No	No
173	Bajura	Jagarnath WN-5	10	F	H037	H037P108	A	Negative		Negative	No	Negative	0	No	No
174	Bajura	Jagarnath WN-5	7	F	H037	H037P109	A	Negative		Negative	No	Negative	0	No	No
175	Bajura	Jagarnath WN-5	43	M	H038	H038P101	A	Negative	P10	Negative	No	Negative	0	No	No
176	Bajura	Jagarnath WN-5	40	F	H038	H038P102	A	Negative	P10	Negative	No	Negative	0	No	No
177	Bajura	Jagarnath WN-5	19	M	H038	H038P103	A	Negative	P10	Negative	No	Negative	0	No	No
178	Bajura	Jagarnath WN-5	16	M	H038	H038P104	A	Negative		Negative	No	Negative	0	No	No
179	Bajura	Jagarnath WN-5	12	M	H038	H038P105	A	Negative		Negative	No	Negative	0	No	No
180	Bajura	Jagarnath WN-5	9	M	H038	H038P106	A	Negative		Negative	No	Negative	0	No	No
181	Bajura	Jagarnath WN-5	8	F	H038	H038P107	A	Negative		Negative	No	Negative	0	No	No
182	Bajura	Jagarnath WN-5	55	M	H039	H039P101	A	Negative	P10	Negative	No	Negative	0	No	No
183	Bajura	Jagarnath WN-5	4	M	H039	H039P102	A	Negative	P10	Negative	No	Negative	0	No	No
184	Bajura	Jagarnath WN-5	55	F	H039	H039P103	A	Negative	P10	Negative	No	Negative	0	No	No
185	Bajura	Jagarnath WN-5	60	F	H040	H040P102	A	Negative	P10	Negative	No	Negative	0	No	No
186	Bajura	Jagarnath WN-5	25	M	H040	H040P103	A	Negative	P10	Negative	No	Negative	0	No	No
187	Bajura	Jagarnath WN-5	22	M	H041	H041P101	A	Negative	P10	Negative	No	Negative	0	No	No
188	Bajura	Jagarnath WN-5	20	F	H041	H041P02	A	Negative	P02	Negative	No	Negative	0	No	No
189	Bajura	Jagarnath WN-5	55	M	H042	H042P101	A	Negative	P10	Negative	No	Negative	0	No	No
190	Bajura	Jagarnath WN-5	54	F	H042	H042P102	A	Negative	P10	Negative	No	Negative	0	No	No
191	Bajura	Jagarnath WN-5	40	F	H043	H043P102	A	Negative	P10	Negative	No	Negative	0	No	No
192	Bajura	Jagarnath WN-5	19	F	H043	H043P103	A	Negative	P10	Negative	No	Negative	0	No	No
193	Bajura	Jagarnath WN-5	40	F	H044	H044P101	A	Negative	P10	Negative	No	Negative	0	No	No
194	Bajura	Jagarnath WN-5	15	F	H044	H044P102	A	Negative	P10	Negative	No	Negative	0	No	No
195	Bajura	Jagarnath WN-5	15	F	H044	H044P103	A	Negative	P10	Negative	No	Negative	0	No	No
196	Bajura	Jagarnath WN-5	30	M	H045	H045P101	A	Negative	P10	Negative	No	Negative	0	No	No
197	Bajura	Jagarnath WN-5	27	F	H045	H045P104	A	Negative	P10	Negative	No	Negative	0	No	No
198	Bajura	Jagarnath WN-5	5	F	H045	H045P105	A	Negative	P10	Negative	No	Negative	0	No	No
199	Bajura	Jagarnath WN-5	9	F	H045	H045P106	B	Negative		Negative	No	Negative	0	No	No
200	Bajura	Jagarnath WN-5	32	M	H046	H046P101	A	Negative	P10	Negative	No	Negative	0	No	No
201	Bajura	Jagarnath WN-5	28	F	H046	H046P102	A	Negative	P10	Negative	No	Negative	0	No	No
202	Bajura	Jagarnath WN-5	40	M	H047	H047P101	A	Negative	P10	Negative	No	Negative	0	No	No
203	Bajura	Jagarnath WN-5	40	F	H047	H047P102	A	Negative	P10	Negative	No	Negative	0	No	No
204	Bajura	Jagarnath WN-5	56	M	H048	H048P101	A	Negative	P10	Negative	No	Negative	0	No	No
205	Bajura	Jagarnath WN-5	57	F	H048	H048P102	A	Negative	P10	Positive	No	Negative	1	No	No
206	Bajura	Jagarnath WN-5	28	M	H048	H048P103	A	Negative	P10	Negative	No	Negative	0	No	No
207	Bajura	Jagarnath WN-5	22	F	H048	H048P104	C	Negative	P10	Negative	No	Negative	0	No	No
208	Bajura	Budhinand WN-1	21	F	H049	H049P101	A	Negative	P10	Negative	No	Negative	0	No	No
209	Bajura	Budhinand WN-1	11	F	H049	H049P102	A	Negative	P10	Negative	No	Negative	0	No	No
210	Bajura	Budhinand WN-1	30	F	H050	H050P101	A	Negative	P10	Negative	No	Negative	0	No	No
211	Bajura	Budhinand WN-1	10	M	H050	H050P102	A	Negative	P10	Negative	No	Negative	0	No	No
212	Bajura	Budhinand WN-1	63	M	H051	H051P101	A	Negative	P10	Negative	No	Negative	0	No	No
213	Bajura	Budhinand WN-1	38	M	H051	H051P102	A	Negative	P10	Negative	No	Negative	0	No	No
214	Bajura	Budhinand WN-1	41	M	H052	H052P101	A	Negative	P10	Negative	No	Negative	0	No	No
215	Bajura	Budhinand WN-1	38	F	H052	H052P102	A	Negative	P10	Negative	No	Negative	0	No	No
216	Bajura	Budhinand WN-1	18	F	H054	H054P101	A	Negative	P10	Negative	No	Negative	0	No	No
217	Bajura	Budhinand WN-1	19	F	H055	H055P101	A	Negative	P10	Negative	No	Negative	0	No	No
218	Bajura	Budhinand WN-1	28	M	H055	H055P102	A	Negative	P10	Negative	No	Negative	0	No	No
219	Bajura	Budhinand WN-1	38	M	H056	H056P101	D	Positive	P10	Negative	Yes 2016	Positive		No	No
220	Bajura	Budhinand WN-1	14	F	H056	H056P102	H	Positive	P10	Positive	NewKA	Positive_NKA		No	No
221	Bajura	Budhinand WN-1	40	M	H056	H056P103	F	Positive	P10	Negative	No	Negative	1	No	No
222	Bajura	Budhinand WN-1	28	M	H057	H057P102	A	Negative	P10	Negative	No	Negative	0	No	No
223	Bajura	Budhinand WN-1	13	M	H057	H057P103	B	Negative	P10	Negative	No	Negative	0	No	No
224	Bajura	Budhinand WN-1	58	M	H058	H058P101	A	Negative	P10	Negative	No	Negative	0	No	No
225	Bajura	Budhinand WN-1	58	M	H059	H059P101	A	Negative	P10	Negative	No	Negative	0	No	No
226	Bajura	Budhinand WN-1	52	F	H059	H059P102	A	Negative	P10	Negative	No	Negative	0	No	No
227	Bajura	Budhinand WN-1	50	M	H060	H060P101	A	Negative	P10	Negative	No	Negative	0	No	No
228	Bajura	Budhinand WN-1	27	M	H060	H060P102	A	Negative	P10	Negative	No	Negative	0	No	No
229	Bajura	Budhinand WN-1	40	M	H060	H060P103	A	Negative	P10	Negative	No	Negative	0	No	No
230	Bajura	Budhinand WN-1	35	F	H060	H060P104	A	Negative	P10	Negative	No	Negative	0	No	No
231	Banke	Puraina WN-21	74	M	BK001	BK001P101	A	Negative		Negative	No	Negative	0	No	No
232	Banke	Puraina WN-21	29	M	BK001	BK001P102	H	Positive		Negative	Yes 2072	Positive		No	Yes
233	Banke	Puraina WN-21	29	F	BK001	BK001P103	H	Positive		Negative	Yes 2074	Positive		No	Yes
234	Banke	Puraina WN-21	10	M	BK001	BK001P104	B	Negative		Negative	No	Negative	0	No	No
235	Banke	Puraina WN-21	8	M	BK001	BK001P105	A	Negative		Negative	No	Negative	0	No	No
236	Banke	Puraina WN-21	66	F	BK002	BK002P101	A	Negative		Negative	No	Negative	0	No	No
237	Banke	Puraina WN-21	48	F	BK002	BK002P102	A	Negative		Negative	No	Negative	0	No	No
238	Banke	Puraina WN-21	24	F	BK002	BK002P103	A	Negative		Negative	No	Negative	0	No	No
239	Banke	Puraina WN-21	45	F	BK003	BK003P101	A	Negative		Negative	No	Negative	0	No	No
240	Banke	Puraina WN-21	23	F	BK003	BK003P103	A	Negative		Negative	No	Negative	0	No	No
241	Banke	Puraina WN-21	23	M	BK003	BK003P104	A	Negative		Negative	No	Negative	0	No	No
242	Banke	Puraina WN-21	18	F	BK003	BK003P105	A	Negative		Negative	No	Negative	0	No	No
243	Banke	Puraina WN-21	61	M	BK004	BK004P101	A	Negative		Negative	No	Negative	0	No	No
244	Banke	Puraina WN-21	56	F	BK004	BK004P102	A	Negative		Negative	No	Negative	0	No	No
245	Banke	Puraina WN-21	30	F	BK004	BK004P104	A	Negative		Negative	No	Negative	0	No	No
246	Banke	Puraina WN-21	22	F	BK004	BK004P105	A	Negative		Negative	No	Negative	0	No	No
247	Banke	Puraina WN-21	5	M	BK004	BK004P107	A	Negative		Negative	No	Negative	0	No	No
248	Banke	Puraina WN-21	22	M	BK005	BK005P102	A	Negative		Negative	No	Negative	0	No	No
249	Banke	Puraina WN-21	20	F	BK005	BK005P103	A	Negative		Negative	No	Negative	0	No	No
250	Banke	Puraina WN-21	35	M	BK006	BK006P101	A	Negative		Negative	No	Negative	0	No	No
251	Banke	Puraina WN-21	36	F	BK006	BK006P102	A	Negative		Negative	No	Negative	0	No	No
252	Banke	Puraina WN-21	35	M	BK007	BK007P101	A	Negative		Negative	No	Negative	0	No	No
253	Banke	Puraina WN-21	32	F	BK007	BK007P102	A	Negative		Negative	No	Negative	0	No	No
254	Banke	Puraina WN-21	21	M	BK007	BK007P103	A	Negative		Negative	No	Negative	0	No	No
255	Banke	Puraina WN-21	13	F	BK007	BK007P104	A	Negative		Negative	No	Negative	0	No	No
256	Banke	Puraina WN-21	8	F	BK007	BK007P105	A	Negative		Negative	No	Negative	0	No	No
257	Banke	Puraina WN-21	44	F	BK008	BK008P101	A	Negative		Negative	No	Negative	0	No	No
258	Banke	Puraina WN-21	55	F	BK009	BK009P101	A	Negative		Negative	No	Negative	0	No	No
259	Banke	Puraina WN-21	25	M	BK009	BK009P103	A	Negative		Negative	No	Negative	0	No	No
260	Banke	Puraina WN-21	23	M	BK009	BK009P105	A	Negative		Negative	No	Negative	0	No	No
261	Banke	Puraina WN-21	70	M	BK010	BK010P101	A	Negative		Negative	No	Negative	0	No	No
262	Banke	Puraina WN-21	65	F	BK010	BK010P102	A	Negative		Negative	No	Negative	0	No	No
263	Banke	Puraina WN-21	44	M	BK010	BK010P103	A	Negative		Negative	No	Negative	0	No	No
264	Banke	Puraina WN-21	41	F	BK010	BK010P104	A	Negative		Negative	No	Negative	0	No	No
265	Banke	Puraina WN-21	37	M	BK010	BK010P105	A	Negative		Negative	No	Negative	0	No	No
266	Banke	Puraina WN-21	26	F	BK010	BK010P106	A	Negative		Negative	No	Negative	0	No	No
267	Banke	Puraina WN-21	19	F	BK010	BK010P107	A	Negative		Negative	No	Negative	0	No	No
268	Banke	Puraina WN-21	5	F	BK010	BK010P110	A	Negative		Negative	No	Negative	0	No	No
269	Banke	Puraina WN-21	85	M	BK011	BK011P101	A	Negative		Negative	No	Negative	0	No	No
270	Banke	Puraina WN-21	66	F	BK011	BK011P102	A	Negative		Negative	No	Negative	0	No	No
271	Banke	Puraina WN-21	30	F	BK011	BK011P104	A	Negative		Negative	No	Negative	0	No	No
272	Banke	Puraina WN-21	15	M	BK011	BK011P105	A	Negative		Negative	No	Negative	0	No	No
273	Banke	Puraina WN-21	11	M	BK011	BK011P106	A	Negative		Negative	No	Negative	0	No	No
274	Banke	Puraina WN-21	32	M	BK011	BK011P103	A	Negative		Negative	No	Negative	0	No	No
275	Banke	Puraina WN-21	5	M	BK011	BK011P107	A	Negative		Negative	No	Negative	0	No	No
276	Banke	Puraina WN-21	40	F	BK012	BK012P102	A	Negative		Negative	No	Negative	0	No	No
277	Banke	Puraina WN-21	63	F	BK012	BK012P103	A	Negative		Negative	No	Negative	0	No	No
278	Banke	Puraina WN-21	20	F	BK012	BK012P104	B	Negative		Negative	No	Negative	0	No	No
279	Banke	Puraina WN-21	33	F	BK013	BK013P102	A	Negative		Negative	No	Negative	0	No	No
280	Banke	Puraina WN-21	10	F	BK013	BK013P103	A	Negative		Negative	No	Negative	0	No	No
281	Banke	Puraina WN-21	7	M	BK013	BK013P104	A	Negative		Negative	No	Negative	0	No	No
282	Banke	Puraina WN-21	46	F	BK014	BK014P101	B	Negative		Negative	No	Negative	0	No	No
283	Banke	Puraina WN-21	27	F	BK014	BK014P102	A	Negative		Negative	No	Negative	0	No	No
284	Banke	Puraina WN-21	14	M	BK014	BK014P103	A	Negative		Negative	No	Negative	0	No	No
285	Banke	Puraina WN-21	13	M	BK014	BK014P104	A	Negative		Negative	No	Negative	0	No	No
286	Banke	Puraina WN-21	5	F	BK014	BK014P105	A	Negative		Negative	No	Negative	0	No	No
287	Banke	Puraina WN-21	18	F	BK014	BK014P106	A	Negative		Negative	No	Negative	0	No	No
288	Banke	Puraina WN-21	66	M	BK014	BK014P107	A	Negative		Negative	No	Negative	0	No	No
289	Banke	Puraina WN-21	45	F	BK015	BK015P101	A	Negative		Negative	No	Negative	0	No	No
290	Banke	Puraina WN-21	24	M	BK015	BK015P104	H	Positive		Positive	No	Positive	1	No	No
291	Banke	Puraina WN-21	19	M	BK015	BK015P107	D	Positive		Negative	No	Negative	1	No	No
292	Banke	Puraina WN-21	60	M	BK016	BK016P101	A	Negative		Negative	No	Negative	0	No	No
293	Banke	Puraina WN-21	45	F	BK016	BK016P102	A	Negative		Negative	No	Negative	0	No	No
294	Banke	Puraina WN-21	21	F	BK016	BK016P103	B	Negative		Negative	No	Negative	0	No	No
295	Banke	Puraina WN-21	22	M	BK016	BK016P104	A	Negative		Negative	No	Negative	0	No	No
296	Banke	Puraina WN-21	48	M	BK017	BK017P101	A	Negative		Negative	No	Negative	0	No	No
297	Banke	Puraina WN-21	43	F	BK017	BK017P102	A	Negative		Negative	No	Negative	0	No	No
298	Banke	Puraina WN-21	25	F	BK017	BK017P103	A	Negative		Negative	No	Negative	0	No	No
299	Banke	Puraina WN-21	25	F	BK017	BK017P104	A	Negative		Negative	No	Negative	0	No	No
300	Banke	Puraina WN-21	45	F	BK018	BK018P102	A	Negative		Negative	No	Negative	0	No	No
301	Banke	Puraina WN-21	22	F	BK018	BK018P103	A	Negative		Negative	No	Negative	0	No	No
302	Banke	Puraina WN-21	18	M	BK018	BK018P104	A	Negative		Negative	No	Negative	0	No	No
303	Banke	Puraina WN-21	39	F	BK019	BK019P101	A	Negative		Negative	No	Negative	0	No	No
304	Banke	Puraina WN-21	18	M	BK019	BK019P102	A	Negative		Negative	No	Negative	0	No	No
305	Banke	Puraina WN-21	52	M	BK020	BK020P102	A	Negative		Negative	No	Negative	0	No	No
306	Banke	Puraina WN-21	6	F	BK020	BK020P103	A	Negative		Negative	No	Negative	0	No	No
307	Banke	Puraina WN-21	42	M	BK021	BK021P101	A	Negative		Negative	No	Negative	0	No	No
308	Banke	Puraina WN-21	16	F	BK021	BK021P103	A	Negative		Negative	No	Negative	0	No	No
309	Banke	Puraina WN-21	10	F	BK021	BK021P104	A	Negative		Negative	No	Negative	0	No	No
310	Banke	Puraina WN-21	7	M	BK021	BK021P105	A	Negative		Negative	No	Negative	0	No	No
311	Banke	Puraina WN-21	48	M	BK022	BK022P101	A	Negative		Negative	No	Negative	0	No	No
312	Banke	Puraina WN-21	40	F	BK022	BK022P102	A	Negative		Negative	No	Negative	0	No	No
313	Banke	Puraina WN-21	45	M	BK023	BK023P101	A	Negative		Negative	No	Negative	0	No	No
314	Banke	Puraina WN-21	40	F	BK023	BK023P102	A	Negative		Negative	No	Negative	0	No	No
315	Banke	Puraina WN-21	19	M	BK023	BK023P103	A	Negative		Negative	No	Negative	0	No	No
316	Banke	Puraina WN-21	34	M		BK024P101	A	Negative		Negative	No	Negative	0	No	No
317	Banke	Puraina WN-21	27	F		BK024P102	A	Negative		Negative	No	Negative	0	No	No
318	Banke	Puraina WN-21	11	F		BK024P103	A	Negative		Negative	No	Negative	0	No	No
319	Banke	Puraina WN-21	7	M		BK024P104	A	Negative		Negative	No	Negative	0	No	No
320	Banke	Puraina WN-21	9	M		BK024P105	A	Negative		Negative	No	Negative	0	No	No
321	Banke	Puraina WN-21	25	F		BK025P102	A	Negative		Negative	No	Negative	0	No	No
322	Banke	Puraina WN-21	5	F		BK025P103	A	Negative		Negative	No	Negative	0	No	No
323	Banke	Puraina WN-21	24	M		BK026P104	A	Negative		Negative	No	Negative	0	No	No
324	Banke	Puraina WN-21	46	F		BK027P102	A	Negative		Negative	No	Negative	0	No	No
325	Banke	Puraina WN-21	15	F		BK027P103	H	Positive		Positive	No	Positive	1	No	No
326	Banke	Puraina WN-21	13	F		BK027P104	D	Positive		Negative	No	Negative	1	No	No
327	Banke	Puraina WN-21	15	F		BK031P102	A	Negative		Negative	No	Negative	0	No	No
328	Banke	Puraina WN-21	32	F		BK031P101	C	Negative		Negative	No	Negative	0	No	No
329	Banke	Mahedrapur -2	30	F		BK032P101	A	Negative		Negative	No	Negative	0	No	No
330	Banke	Mahedrapur -2	65	F		BK032P102	A	Negative		Negative	No	Negative	0	No	No
331	Banke	Mahedrapur -2	22	F		BK033P103	A	Negative		Negative	No	Negative	0	No	No
332	Banke	Mahedrapur -2	16	F		BK033P106	A	Negative		Negative	No	Negative	0	No	No
333	Banke	Mahedrapur -2	5	M		BK033P107	A	Negative		Negative	No	Negative	0	No	No
334	Banke	Mahedrapur -2	3	M		BK033P108	A	Negative		Negative	No	Negative	0	No	No
335	Banke	Mahedrapur -2	52	F		BK034P101	A	Negative		Negative	No	Negative	0	No	No
336	Banke	Mahedrapur -2	22	F		BK034P103	A	Negative		Negative	No	Negative	0	No	No
337	Banke	Mahedrapur -2	15	F		BK034P104	A	Negative		Negative	No	Negative	0	No	No
338	Banke	Mahedrapur -2	50	F		BK035P101	A	Negative		Negative	No	Negative	0	No	No
339	Banke	Mahedrapur -2	20	F		BK035P102	A	Negative		Negative	No	Negative	0	No	No
340	Banke	Mahedrapur -2	35	F		BK036P101	A	Negative		Negative	No	Negative	0	No	No
341	Banke	Mahedrapur -2	18	F		BK036P102	A	Negative		Negative	No	Negative	0	No	No
342	Banke	Mahedrapur -2	14	F		BK036P103	A	Negative		Negative	No	Negative	0	No	No
343	Banke	Mahedrapur -2	8	M		BK036P104	A	Negative		Negative	No	Negative	0	No	No
344	Banke	Mahedrapur -2	13	F		BK037P103	A	Negative		Negative	No	Negative	0	No	No
345	Banke	Mahedrapur -2	45	F		BK038P101	A	Negative		Negative	No	Negative	0	No	No
346	Banke	Mahedrapur -2	16	M		BK038P103	A	Negative		Negative	No	Negative	0	No	No
347	Banke	Mahedrapur -2	82	F		BK039P101	A	Negative		Negative	No	Negative	0	No	No
348	Banke	Mahedrapur -2	35	M		BK039P102	A	Negative		Negative	No	Negative	0	No	No
349	Banke	Mahedrapur -2	30	F		BK039P103	A	Negative		Negative	No	Negative	0	No	No
350	Banke	Mahedrapur -2	13	M		BK039P104	A	Negative		Negative	No	Negative	0	No	No
351	Banke	Mahedrapur -2	11	F		BK039P105	A	Negative		Negative	No	Negative	0	No	No
352	Banke	Mahedrapur -2	16	F		BK040P103	A	Negative		Negative	No	Negative	0	No	No
353	Banke	Mahedrapur -2	12	M		BK041P104	A	Negative		Negative	No	Negative	0	No	No
354	Banke	Mahedrapur -2	70	F		BK042P102	A	Negative		Negative	No	Negative	0	No	No
355	Banke	Mahedrapur -2	4	F		BK044P102	A	Negative		Negative	No	Negative	0	No	No
356	Banke	Mahedrapur -2	60	F		BK045P102	A	Negative		Negative	No	Negative	0	No	No
357	Banke	Mahedrapur -2	20	F		BK045P104	A	Negative		Negative	No	Negative	0	No	No
358	Banke	Mahedrapur -2	35	F		BK046P101	A	Negative		Negative	No	Negative	0	No	No
359	Banke	Mahedrapur -2	24	F		BK047P101	A	Negative		Negative	No	Negative	0	No	No
360	Banke	Mahedrapur -2	7	M		BK047P104	A	Negative		Negative	No	Negative	0	No	No
361	Banke	Mahedrapur -2	45	M		BK048P101	A	Negative		Negative	No	Negative	0	No	No
362	Banke	Mahedrapur -2	40	F		BK048P102	A	Negative		Negative	No	Negative	0	No	No
363	Banke	Mahedrapur -2	23	F		BK048P103	A	Negative		Negative	No	Negative	0	No	No
364	Banke	Mahedrapur -2	20	M		BK048P104	A	Negative		Negative	No	Negative	0	No	No
365	Banke	Mahedrapur -2	8	F		BK048P105	A	Negative		Negative	No	Negative	0	No	No
366	Banke	Mahedrapur -2	6	F		BK048P106	A	Negative		Negative	No	Negative	0	No	No
367	Banke	Mahedrapur -2	30	F		BK049P102	A	Negative		Negative	No	Negative	0	No	No
368	Banke	Mahedrapur -2	25	F		BK049P103	B	Negative		Negative	No	Negative	0	No	No
369	Banke	Mahedrapur -2	20	M		BK049P105	A	Negative		Negative	No	Negative	0	No	No
370	Banke	Mahedrapur -2	45	F		BK050P102	A	Negative		Negative	No	Negative	0	No	No
371	Banke	Mahedrapur -2	15	M		BK050P103	A	Negative		Negative	No	Negative	0	No	No
372	Banke	Mahedrapur -2	21	F		BK051P101	A	Negative		Negative	No	Negative	0	No	No
373	Banke	Mahedrapur -2	60	M		BK052P101	A	Negative		Negative	No	Negative	0	No	No
374	Banke	Mahedrapur -2	45	F		BK052P102	A	Negative		Negative	No	Negative	0	No	No
375	Banke	Mahedrapur -2	22	F		BK052P103	A	Negative		Negative	No	Negative	0	No	No
376	Banke	Mahedrapur -2	16	M		BK052P104	A	Negative		Negative	No	Negative	0	No	No
377	Banke	Mahedrapur -2	50	F		BK053P101	A	Negative		Negative	No	Negative	0	No	No
378	Banke	Mahedrapur -2	25	F		BK053P102	A	Negative		Negative	No	Negative	0	No	No
379	Banke	Mahedrapur -2	40	F		BK053P103	A	Negative		Negative	No	Negative	0	No	No
380	Banke	Mahedrapur -2	5	F		BK053P105	A	Negative		Negative	No	Negative	0	No	No
381	Banke	Mahedrapur -2	40	M		BK054P101	A	Negative		Negative	No	Negative	0	No	No
382	Banke	Mahedrapur -2	30	F		BK054P102	A	Negative		Negative	No	Negative	0	No	No
383	Banke	Mahedrapur -2	22	M		BK054P103	A	Negative		Negative	No	Negative	0	No	No
384	Banke	Mahedrapur -2	22	F		BK054P104	A	Negative		Negative	No	Negative	0	No	No
385	Banke	Mahedrapur -2	18	F		BK054P105	A	Negative		Negative	No	Negative	0	No	No
386	Banke	Mahedrapur -2	12	M		BK054P106	A	Negative		Negative	No	Negative	0	No	No
387	Banke	Mahedrapur -2	9	F		BK054P107	A	Negative		Negative	No	Negative	0	No	No
388	Banke	Mahedrapur -2	45	F		BK055P103	A	Negative		Negative	No	Negative	0	No	No
389	Banke	Mahedrapur -2	10	M		BK055P104	A	Negative		Negative	No	Negative	0	No	No
390	Banke	Mahedrapur -2	13	F		BK055P106	A	Negative		Negative	No	Negative	0	No	No
391	Banke	Mahedrapur -2	40	M		BK056P101	A	Negative		Negative	No	Negative	0	No	No
392	Banke	Mahedrapur -2	40	F		BK056P102	A	Negative		Negative	No	Negative	0	No	No
393	Banke	Mahedrapur -2	70	M		BK056P103	A	Negative		Negative	No	Negative	0	No	No
394	Banke	Mahedrapur -2	16	F		BK056P105	A	Negative		Negative	No	Negative	0	No	No
395	Banke	Mahedrapur -2	23	F		BK056P106	A	Negative		Negative	No	Negative	0	No	No
396	Banke	Mahedrapur -2	10	F		BK056P107	A	Negative		Negative	No	Negative	0	No	No
397	Banke	Mahedrapur -2	16	F		BK057P103	A	Negative		Negative	No	Negative	0	No	No
398	Banke	Mahedrapur -2	12	F		BK057P104	A	Negative		Negative	No	Negative	0	No	No
399	Banke	Mahedrapur -2	8	F		BK057P105	A	Negative		Negative	No	Negative	0	No	No
400	Banke	Mahedrapur -2	35	F		BK058P102	A	Negative		Negative	No	Negative	0	No	No
401	Banke	Mahedrapur -2	15	M		BK058P103	A	Negative		Negative	No	Negative	0	No	No
402	Banke	Mahedrapur -2	30	F		BK059P102	A	Negative		Negative	No	Negative	0	No	No
403	Banke	Mahedrapur -2	9	M		BK059P103	A	Negative		Negative	No	Negative	0	No	No
404	Banke	Mahedrapur -2	26	F		BK060P102	A	Negative		Negative	No	Negative	0	No	No
405	Banke	Mahedrapur -2	66	M		BK061P101	A	Negative		Negative	No	Negative	0	No	No
406	Banke	Mahedrapur -2	35	M		BK062P101	A	Negative		Negative	No	Negative	0	No	No
407	Banke	Mahedrapur -2	15	F		BK31P102	A	Negative		Negative	No	Negative	0	No	No
408	Banke	Mahedrapur -2	12	F		BK31P103	A	Negative		Negative	No	Negative	0	No	No
409	Banke	Mahedrapur -2	9	M		BK31P104	A	Negative		Negative	No	Negative	0	No	No
410	Banke	Mahedrapur -2	65	F		BK31P105	A	Negative		Negative	No	Negative	0	No	No
411	Banke	Mahedrapur -2	30	F		BK32P101	A	Negative		Negative	No	Negative	0	No	No
412	Banke	Mahedrapur -2	65	F		BK32P102	A	Negative		Negative	No	Negative	0	No	No
413	Banke	Mahedrapur -2	13	F		BK32P103	A	Negative		Negative	No	Negative	0	No	No
414	Banke	Mahedrapur -2	45	M		BK33P101	A	Negative		Negative	No	Negative	0	No	No
415	Banke	Mahedrapur -2	55	F		BK33P102	A	Negative		Negative	No	Negative	0	No	No
416	Banke	Mahedrapur -2	22	F		BK33P104	A	Negative		Negative	No	Negative	0	No	No
417	Banke	Mahedrapur -2	18	F		BK33P105	A	Negative		Negative	No	Negative	0	No	No
418	Banke	Mahedrapur -2	43	M		BK37P101	A	Negative		Negative	No	Negative	0	No	No
419	Banke	Mahedrapur -2	40	F		BK37P102	A	Negative		Negative	No	Negative	0	No	No
420	Banke	Mahedrapur -2	11	F		BK37P104	A	Negative		Negative	No	Negative	0	No	No
421	Banke	Mahedrapur -2	35	F		BK40P101	A	Negative		Negative	No	Negative	0	No	No
422	Banke	Mahedrapur -2	18	F		BK40P102	A	Negative		Negative	No	Negative	0	No	No
423	Banke	Mahedrapur -2	13	M		BK40P104	A	Negative		Negative	No	Negative	0	No	No
424	Banke	Mahedrapur -2	45	F		BK41P102	A	Negative		Negative	No	Negative	0	No	No
425	Banke	Mahedrapur -2	13	F		BK41P103	A	Negative		Negative	No	Negative	0	No	No
426	Banke	Mahedrapur -2	26	F		BK42P101	C	Negative		Negative	No	Negative	0	No	No
427	Banke	Mahedrapur -2	11	M		BK42P103	A	Negative		Negative	No	Negative	0	No	No
428	Banke	Mahedrapur -2	35	F		BK43P101	A	Negative		Negative	No	Negative	0	No	No
429	Banke	Mahedrapur -2	7	M		BK43P104	A	Negative		Negative	No	Negative	0	No	No
430	Banke	Mahedrapur -2	25	F		BK44P101	A	Negative		Negative	No	Negative	0	No	No
431	Banke	Mahedrapur -2	25	M		BK45P103	D	Positive		Negative	YES 2074	Positive		No	No
432	Banke	Mahedrapur -2	13	M		BK46P102	H	Positive		Positive	No	Positive	1	No	No
433	Banke	Mahedrapur -2	11	M		BK46P103	D	Positive		Negative	No	Negative	1	No	No
434	Banke	Mahedrapur -2	35	F		BK46P101	A	Negative		Negative	No	Negative	0	No	No
435	Banke	Mahedrapur -2	12	M		BK50P104	A	Negative		Negative	No	Negative	0	No	No
436	Banke	Mahedrapur -2	7	F		BP42P104	A	Negative		Negative	No	Negative	0	No	No
437	Bardiya	Shantipur-5	51	M		BD001P101	A	Negative		Negative	No	Negative	0	No	No
438	Bardiya	Shantipur-5	39	F		BD001P102	A	Negative		Negative	No	Negative	0	No	No
439	Bardiya	Shantipur-5	18	M		BD001P103	H	Positive		Negative	Yes 2017	Positive		No	No
440	Bardiya	Shantipur-5	16	M		BD001P104	E	Positive		Positive	No	Positive	1	No	No
441	Bardiya	Shantipur-5	71	F		BD001P105	A	Negative		Negative	No	Negative	0	No	No
442	Bardiya	Shantipur-5	21	F		BD001P106	D	Positive		Negative	No	Negative	1	No	No
443	Bardiya	Shantipur-5	40	M		BD002P101	A	Negative		Negative	No	Negative	0	No	No
444	Bardiya	Shantipur-5	39	F		BD002P102	A	Negative		Negative	No	Negative	0	No	No
445	Bardiya	Shantipur-5	3	F		BD002P103	A	Negative		Negative	No	Negative	0	No	No
446	Bardiya	Shantipur-5	65	F		BD003P102	A	Negative		Negative	No	Negative	0	No	No
447	Bardiya	Shantipur-5	19	M		BD004P102	A	Negative		Negative	No	Negative	0	No	No
448	Bardiya	Shantipur-5	33	F		BD005P101	A	Negative		Negative	No	Negative	0	No	No
449	Bardiya	Shantipur-5	57	M		BD006P101	A	Negative		Negative	No	Negative	0	No	No
450	Bardiya	Shantipur-5	54	F		BD006P102	A	Negative		Negative	No	Negative	0	No	No
451	Bardiya	Shantipur-5	27	M		BD006P103	A	Negative		Negative	No	Negative	0	No	No
452	Bardiya	Shantipur-5	25	F		BD006P104	A	Negative		Negative	No	Negative	0	No	No
453	Bardiya	Shantipur-5	24	F		BD006P105	A	Negative		Negative	No	Negative	0	No	No
454	Bardiya	Shantipur-5	24	F		BD007P104	A	Negative		Negative	No	Negative	0	No	No
455	Bardiya	Shantipur-5	19	F		BD007P106	A	Negative		Negative	No	Negative	0	No	No
456	Bardiya	Shantipur-5	69	M		BD008P101	A	Negative		Negative	No	Negative	0	No	No
457	Bardiya	Shantipur-5	28	M		BD008P102	A	Negative		Negative	No	Negative	0	No	No
458	Bardiya	Shantipur-5	24	F		BD008P104	A	Negative		Negative	No	Negative	0	No	No
459	Bardiya	Shantipur-5	17	F		BD008P106	A	Negative		Negative	No	Negative	0	No	No
460	Bardiya	Shantipur-5	28	M		BD009P101	A	Negative		Negative	No	Negative	0	No	No
461	Bardiya	Shantipur-5	23	F		BD009P102	A	Negative		Negative	No	Negative	0	No	No
462	Bardiya	Shantipur-5	50	F		BD010P101	A	Negative		Negative	No	Negative	0	No	No
463	Bardiya	Shantipur-5	17	F		BD010P103	A	Negative		Negative	No	Negative	0	No	No
464	Bardiya	Shantipur-5	62	M		BD011P101	A	Negative		Negative	No	Negative	0	No	No
465	Bardiya	Shantipur-5	61	F		BD011P102	A	Negative		Negative	No	Negative	0	No	No
466	Bardiya	Shantipur-5	35	F		BD011P103	A	Negative		Negative	No	Negative	0	No	No
467	Bardiya	Shantipur-5	30	F		BD011P104	A	Negative		Negative	No	Negative	0	No	No
468	Bardiya	Shantipur-5	18	M		BD011P105	A	Negative		Negative	No	Negative	0	No	No
469	Bardiya	Shantipur-5	14	F		BD011P106	A	Negative		Negative	No	Negative	0	No	No
470	Bardiya	Shantipur-5	4	F		BD011P108	A	Negative		Negative	No	Negative	0	No	No
471	Bardiya	Shantipur-5	43	F		BD012P101	A	Negative		Negative	No	Negative	0	No	No
472	Bardiya	Shantipur-5	22	F		BD012P102	A	Negative		Negative	No	Negative	0	No	No
473	Bardiya	Shantipur-5	67	F		BD013P101	A	Negative		Negative	No	Negative	0	No	No
474	Bardiya	Shantipur-5	42	M		BD013P102	B	Negative		Negative	No	Negative	0	No	No
475	Bardiya	Shantipur-5	32	F		BD013P103	A	Negative		Negative	No	Negative	0	No	No
476	Bardiya	Shantipur-5	17	F		BD013P104	A	Negative		Negative	No	Negative	0	No	No
477	Bardiya	Shantipur-5	15	F		BD013P105	A	Negative		Negative	No	Negative	0	No	No
478	Bardiya	Shantipur-5	12	F		BD013P106	A	Negative		Negative	No	Negative	0	No	No
479	Bardiya	Shantipur-5	7	F		BD013P107	A	Negative		Negative	No	Negative	0	No	No
480	Bardiya	Shantipur-5	42	M		BD014P101	A	Negative		Negative	No	Negative	0	No	No
481	Bardiya	Shantipur-5	39	F		BD014P102	A	Negative		Negative	No	Negative	0	No	No
482	Bardiya	Shantipur-5	13	M		BD014P103	A	Negative		Negative	No	Negative	0	No	No
483	Bardiya	Shantipur-5	61	F		BD015P101	A	Negative		Negative	No	Negative	0	No	No
484	Bardiya	Shantipur-5	23	M		BD015P102	H	Positive		Positive	No	Positive	1	No	No
485	Bardiya	Shantipur-5	17	M		BD016P102	D	Positive		Negative	No	Negative	1	No	No
486	Bardiya	Shantipur-5	42	F		BD016P104	D	Positive		Negative	No	Negative	1	No	No
487	Bardiya	Shantipur-5	35	F		BD017P102	A	Negative		Negative	No	Negative	0	No	No
488	Bardiya	Shantipur-5	16	M		BD017P103	A	Negative		Negative	No	Negative	0	No	No
489	Bardiya	Shantipur-5	61	M		BD018P101	A	Negative		Negative	No	Negative	0	No	No
490	Bardiya	Shantipur-5	55	F		BD018P102	A	Negative		Negative	No	Negative	0	No	No
491	Bardiya	Shantipur-5	28	M		BD018P103	A	Negative		Negative	No	Negative	0	No	No
492	Bardiya	Shantipur-5	24	F		BD018P104	A	Negative		Negative	No	Negative	0	No	No
493	Bardiya	Shantipur-5	18	F		BD018P105	A	Negative		Negative	No	Negative	0	No	No
494	Bardiya	Shantipur-5	23	M		BD019P102	A	Negative		Negative	No	Negative	0	No	No
495	Bardiya	Shantipur-5	21	F		BD019P103	A	Negative		Negative	No	Negative	0	No	No
496	Bardiya	Shantipur-5	48	M		BD020P101	A	Negative		Negative	No	Negative	0	No	No
497	Bardiya	Shantipur-5	42	F		BD020P102	A	Negative		Negative	No	Negative	0	No	No
498	Bardiya	Shantipur-5	54	F		BD021P102	A	Negative		Negative	No	Negative	0	No	No
499	Bardiya	Shantipur-5	45	F		BD022P102	A	Negative		Negative	No	Negative	0	No	No
500	Bardiya	Shantipur-5	24	F		BD022P103	A	Negative		Negative	No	Negative	0	No	No
501	Bardiya	Shantipur-5	55	F		BD023P102	A	Negative		Negative	No	Negative	0	No	No
502	Bardiya	Shantipur-5	23	F		BD023P103	A	Negative		Negative	No	Negative	0	No	No
503	Bardiya	Shantipur-5	39	F		BD024P101	A	Negative		Negative	No	Negative	0	No	No
504	Bardiya	Shantipur-5	16	M		BD024P102	A	Negative		Negative	No	Negative	0	No	No
505	Bardiya	Shantipur-5	54	F		BD025P102	A	Negative		Negative	No	Negative	0	No	No
506	Bardiya	Shantipur-5	25	F		BD025P103	A	Negative		Negative	No	Negative	0	No	No
507	Bardiya	Shantipur-5	11	F		BD025P104	A	Negative		Negative	No	Negative	0	No	No
508	Bardiya	Shantipur-5	8	F		BD025P105	B	Negative		Negative	No	Negative	0	No	No
509	Bardiya	Shantipur-5	5	M		BD025P106	A	Negative		Negative	No	Negative	0	No	No
510	Bardiya	Shantipur-5	56	F		BD026P101	A	Negative		Negative	No	Negative	0	No	No
511	Bardiya	Shantipur-5	25	M		BD026P102	A	Negative		Negative	No	Negative	0	No	No
512	Bardiya	Shantipur-5	68	M		BD026P105	A	Negative		Negative	No	Negative	0	No	No
513	Bardiya	Shantipur-5	55	M		BD027P101	A	Negative		Negative	No	Negative	0	No	No
514	Bardiya	Shantipur-5	21	M		BD027P102	A	Negative		Negative	No	Negative	0	No	No
515	Bardiya	Shantipur-5	19	F		BD027P103	A	Negative		Negative	No	Negative	0	No	No
516	Bardiya	Shantipur-5	40	F		BD028P101	A	Negative		Negative	No	Negative	0	No	No
517	Bardiya	Shantipur-5	7	M		BD028P102	A	Negative		Negative	No	Negative	0	No	No
518	Bardiya	Shantipur-5	35	F		BD029P101	A	Negative		Negative	No	Negative	0	No	No
519	Bardiya	Shantipur-5	65	M		BD030P101	A	Negative		Negative	No	Negative	0	No	No
520	Bardiya	Shantipur-5	50	F		BD030P102	A	Negative		Negative	No	Negative	0	No	No
521	Bardiya	Shantipur-5	27	F		BD031P101	A	Negative		Negative	No	Negative	0	No	No
522	Bardiya	Shantipur-5	70	F		BD031P104	A	Negative		Negative	No	Negative	0	No	No
523	Bardiya	Shantipur-5	23	M		BD032P101	A	Negative		Negative	No	Negative	0	No	No
524	Bardiya	Shantipur-5	25	F		BD033P101	A	Negative		Negative	No	Negative	0	No	No
525	Bardiya	Shantipur-5	3	M		BD033P102	A	Negative		Negative	No	Negative	0	No	No
526	Bardiya	Shantipur-5	50	M		BD034P101	A	Negative		Negative	No	Negative	0	No	No
527	Bardiya	Shantipur-5	40	F		BD034P102	A	Negative		Negative	No	Negative	0	No	No
528	Bardiya	Shantipur-5	28	M		BD034P103	A	Negative		Negative	No	Negative	0	No	No
529	Bardiya	Shantipur-5	26	M		BD034P104	A	Negative		Negative	No	Negative	0	No	No
530	Bardiya	Shantipur-5	26	F		BD034P105	A	Negative		Negative	No	Negative	0	No	No
531	Bardiya	Shantipur-5	70	F		BD035P102	A	Negative		Negative	No	Negative	0	No	No
532	Bardiya	Shantipur-5	24	F		BD035P104	A	Negative		Negative	No	Negative	0	No	No
533	Bardiya	Shantipur-5	26	F		BD036P102	A	Negative		Negative	No	Negative	0	No	No
534	Bardiya	Shantipur-5	66	M		BD037P101	A	Negative		Negative	No	Negative	0	No	No
535	Bardiya	Shantipur-5	62	F		BD037P102	A	Negative		Negative	No	Negative	0	No	No
536	Bardiya	Baida WN-10	85	M		BD041P101	A	Negative		Negative	No	Negative	0	No	No
537	Bardiya	Baida WN-10	45	M		BD041P102	A	Negative		Negative	No	Negative	0	No	No
538	Bardiya	Baida WN-10	40	F		BD041P103	A	Negative		Negative	No	Negative	0	No	No
539	Bardiya	Baida WN-10	27	M		BD041P104	D	Positive		Negative	No	Negative	1	No	No
540	Bardiya	Baida WN-10	20	F		BD041P105	A	Negative		Negative	No	Negative	0	No	No
541	Bardiya	Baida WN-10	24	F		BD041P106	A	Negative		Negative	No	Negative	0	No	No
542	Bardiya	Baida WN-10	21	M		BD041P107	H	Positive		Positive	No	Positive	1	No	No
543	Bardiya	Baida WN-10	60	M		BD041P108	D	Positive		Positive	No	Negative	1	No	No
544	Bardiya	Baida WN-10	59	M		BD041P109	D	Positive		Negative	Yes 2017	Positive		No	No
545	Bardiya	Baida WN-10	29	F		BD041P110	A	Negative		Negative	No	Negative	0	No	No
546	Bardiya	Baida WN-10	40	M		BD042P101	A	Negative		Negative	No	Negative	0	No	No
547	Bardiya	Baida WN-10	35	F		BD042P102	A	Negative		Negative	No	Negative	0	No	No
548	Bardiya	Baida WN-10	11	M		BD042P105	A	Negative		Negative	No	Negative	0	No	No
549	Bardiya	Baida WN-10	68	F		BD042P106	A	Negative		Negative	No	Negative	0	No	No
550	Bardiya	Baida WN-10	42	M		BD043P101	A	Negative		Negative	No	Negative	0	No	No
551	Bardiya	Baida WN-10	40	F		BD043P102	A	Negative		Negative	No	Negative	0	No	No
552	Bardiya	Baida WN-10	22	F		BD043P103	A	Negative		Negative	No	Negative	0	No	No
553	Bardiya	Baida WN-10	15	F		BD043P104	A	Negative		Negative	No	Negative	0	No	No
554	Bardiya	Baida WN-10	60	F		BD044P101	A	Negative		Negative	No	Negative	0	No	No
555	Bardiya	Baida WN-10	58	F		BD044P102	A	Negative		Negative	No	Negative	0	No	No
556	Bardiya	Baida WN-10	35	F		BD044P103	A	Negative		Negative	No	Negative	0	No	No
557	Bardiya	Baida WN-10	16	F		BD044P105	A	Negative		Negative	No	Negative	0	No	No
558	Bardiya	Baida WN-10	12	F		BD044P106	A	Negative		Negative	No	Negative	0	No	No
559	Bardiya	Baida WN-10	11	F		BD044P107	A	Negative		Negative	No	Negative	0	No	No
560	Bardiya	Baida WN-10	10	M		BD044P108	A	Negative		Negative	No	Negative	0	No	No
561	Bardiya	Baida WN-10	7	M		BD044P109	A	Negative		Negative	No	Negative	0	No	No
562	Bardiya	Baida WN-10	23	F		BD045P101	A	Negative		Negative	No	Negative	0	No	No
563	Bardiya	Baida WN-10	65	M		BD045P102	A	Negative		Negative	No	Negative	0	No	No
564	Bardiya	Baida WN-10	62	F		BD045P103	A	Negative		Negative	No	Negative	0	No	No
565	Bardiya	Baida WN-10	9	F		BD045P104	A	Negative		Negative	No	Negative	0	No	No
566	Bardiya	Baida WN-10	35	M		BD045P105	A	Negative		Negative	No	Negative	0	No	No
567	Bardiya	Baida WN-10	39	M		BD046P101	A	Negative		Negative	No	Negative	0	No	No
568	Bardiya	Baida WN-10	29	F		BD046P102	A	Negative		Negative	No	Negative	0	No	No
569	Bardiya	Baida WN-10	6	M		BD046P103	A	Negative		Negative	No	Negative	0	No	No
570	Bardiya	Baida WN-10	50	F		BD046P104	A	Negative		Negative	No	Negative	0	No	No
571	Bardiya	Baida WN-10	35	F		BD047P101	A	Negative		Negative	No	Negative	0	No	No
572	Bardiya	Baida WN-10	16	F		BD047P102	A	Negative		Negative	No	Negative	0	No	No
573	Bardiya	Baida WN-10	12	M		BD047P103	A	Negative		Negative	No	Negative	0	No	No
574	Bardiya	Baida WN-10	45	M		BD047P104	A	Negative		Negative	No	Negative	0	No	No
575	Bardiya	Baida WN-10	38	F		BD048P101	A	Negative		Negative	No	Negative	0	No	No
576	Bardiya	Baida WN-10	50	M		BD048P103	A	Negative		Negative	No	Negative	0	No	No
577	Bardiya	Baida WN-10	22	F		BD048P104	A	Negative		Negative	No	Negative	0	No	No
578	Bardiya	Baida WN-10	16	M		BD048P105	A	Negative		Negative	No	Negative	0	No	No
579	Bardiya	Baida WN-10	3	F		BD048P106	A	Negative		Negative	No	Negative	0	No	No
580	Bardiya	Baida WN-10	36	F		BD049P102	A	Negative		Negative	No	Negative	0	No	No
581	Bardiya	Baida WN-10	10	F		BD049P103	A	Negative		Negative	No	Negative	0	No	No
582	Bardiya	Baida WN-10	55	M		BD050P101	A	Negative		Negative	No	Negative	0	No	No
583	Bardiya	Baida WN-10	50	F		BD050P102	A	Negative		Negative	No	Negative	0	No	No
584	Bardiya	Baida WN-10	32	M		BD050P103	A	Negative		Negative	No	Negative	0	No	No
585	Bardiya	Baida WN-10	32	F		BD050P104	A	Negative		Negative	No	Negative	0	No	No
586	Bardiya	Baida WN-10	28	M		BD050P105	A	Negative		Negative	No	Negative	0	No	No
587	Bardiya	Baida WN-10	27	F		BD050P106	A	Negative		Negative	No	Negative	0	No	No
588	Bardiya	Baida WN-10	26	F		BD050P107	A	Negative		Negative	No	Negative	0	No	No
589	Bardiya	Baida WN-10	55	F		BD051P102	A	Negative		Negative	No	Negative	0	No	No
590	Bardiya	Baida WN-10	26	M		BD051P103	A	Negative		Negative	No	Negative	0	No	No
591	Bardiya	Baida WN-10	16	M		BD051P106	A	Negative		Negative	No	Negative	0	No	No
592	Bardiya	Baida WN-10	32	M		BD051P107	A	Negative		Negative	No	Negative	0	No	No
593	Bardiya	Baida WN-10	14	M		BD051P108	A	Negative		Negative	No	Negative	0	No	No
594	Bardiya	Baida WN-10	33	F		BD051P109	A	Negative		Negative	No	Negative	0	No	No
595	Bardiya	Baida WN-10	48	M		BD052P101	A	Negative		Negative	No	Negative	0	No	No
596	Bardiya	Baida WN-10	26	M		BD052P102	A	Negative		Negative	No	Negative	0	No	No
597	Bardiya	Baida WN-10	50	F		BD052P103	A	Negative		Negative	No	Negative	0	No	No
598	Bardiya	Baida WN-10	19	F		BD052P104	A	Negative		Negative	No	Negative	0	No	No
599	Bardiya	Baida WN-10	42	M		BD053P101	A	Negative		Negative	No	Negative	0	No	No
600	Bardiya	Baida WN-10	40	F		BD053P102	A	Negative		Negative	No	Negative	0	No	No
601	Bardiya	Baida WN-10	35	F		BD053P103	A	Negative		Negative	No	Negative	0	No	No
602	Bardiya	Baida WN-10	16	F		BD053P104	A	Negative		Negative	No	Negative	0	No	No
603	Bardiya	Baida WN-10	21	F		BD053P105	A	Negative		Negative	No	Negative	0	No	No
604	Bardiya	Baida WN-10	43	M		BD054P101	A	Negative		Negative	No	Negative	0	No	No
605	Bardiya	Baida WN-10	40	F		BD054P102	A	Negative		Negative	No	Negative	0	No	No
606	Bardiya	Baida WN-10	22	F		BD054P103	A	Negative		Negative	No	Negative	0	No	No
607	Bardiya	Baida WN-10	16	M		BD054P104	A	Negative		Negative	No	Negative	0	No	No
608	Bardiya	Baida WN-10	26	F		BD055P101	A	Negative		Negative	No	Negative	0	No	No
609	Bardiya	Baida WN-10	20	F		BD055P102	A	Negative		Negative	No	Negative	0	No	No
610	Bardiya	Baida WN-10	8	M		BD055P104	A	Negative		Negative	No	Negative	0	No	No
611	Bardiya	Baida WN-10	17	F		BD055P105	A	Negative		Negative	No	Negative	0	No	No
612	Bardiya	Baida WN-10	20	F		BD055P106	A	Negative		Negative	No	Negative	0	No	No
613	Bardiya	Baida WN-10	42	M		BD055P107	A	Negative		Negative	No	Negative	0	No	No
614	Bardiya	Baida WN-10	54	F		BD055P108	A	Negative		Negative	No	Negative	0	No	No
615	Bardiya	Baida WN-10	32	F		BD056P103	A	Negative		Negative	No	Negative	0	No	No
616	Bardiya	Baida WN-10	60	M		BD057P101	A	Negative		Negative	No	Negative	0	No	No
617	Bardiya	Baida WN-10	60	F		BD057P102	A	Negative		Negative	No	Negative	0	No	No
618	Bardiya	Baida WN-10	45	M		BD058P101	A	Negative		Negative	No	Negative	0	No	No
619	Bardiya	Baida WN-10	43	F		BD058P102	A	Negative		Negative	No	Negative	0	No	No
620	Bardiya	Baida WN-10	27	M		BD058P103	A	Negative		Negative	No	Negative	0	No	No
621	Bardiya	Baida WN-10	24	F		BD058P104	A	Negative		Negative	No	Negative	0	No	No
622	Bardiya	Baida WN-10	23	F		BD058P105	A	Negative		Negative	No	Negative	0	No	No
623	Bardiya	Baida WN-10	21	F		BD058P106	A	Negative		Negative	No	Negative	0	No	No
624	Bardiya	Baida WN-10	45	F		BD059P102	A	Negative		Negative	No	Negative	0	No	No
625	Bardiya	Baida WN-10	70	M		BD059P103	A	Negative		Negative	No	Negative	0	No	No
626	Bardiya	Baida WN-10	70	F		BD059P104	A	Negative		Negative	No	Negative	0	No	No
627	Bardiya	Baida WN-10	23	F		BD059P105	A	Negative		Negative	No	Negative	0	No	No
628	Bardiya	Baida WN-10	27	F		BD059P106	A	Negative		Negative	No	Negative	0	No	No
629	Bardiya	Baida WN-10	65	F		BD060P102	A	Negative		Negative	No	Negative	0	No	No
630	Bardiya	Baida WN-10	18	F		BD060P104	A	Negative		Negative	No	Negative	0	No	No
631	Bardiya	Baida WN-10	15	F		BD060P106	A	Negative		Negative	No	Negative	0	No	No
632	Bardiya	Baida WN-10	70	F		BD061P101	A	Negative		Negative	No	Negative	0	No	No
633	Bardiya	Baida WN-10	44	F		BD062P101	A	Negative		Negative	No	Negative	0	No	No
634	Bardiya	Baida WN-10	86	M		BD062P102	A	Negative		Negative	No	Negative	0	No	No
635	Bardiya	Baida WN-10	19	M		BD062P103	A	Negative		Negative	No	Negative	0	No	No
636	Dang	Dhanauri RM WN-3	43	F	H001	H001P101	A	Negative		Negative	No	Negative	0	No	No
637	Dang	Dhanauri RM WN-3	24	F	H001	H001P102	A	Negative		Negative	No	Negative	0	No	No
638	Dang	Dhanauri RM WN-3	12	F	H001	H001P103	A	Negative		Negative	No	Negative	0	No	No
639	Dang	Dhanauri RM WN-3	23	F	H001	H001P104	B	Negative		Negative	No	Negative	0	No	No
640	Dang	Dhanauri RM WN-3	14	M	H001	H001P105	A	Negative		Negative	No	Negative	0	No	No
641	Dang	Dhanauri RM WN-3	83	M	H001	H001P106	A	Negative		Negative	No	Negative	0	No	No
642	Dang	Dhanauri RM WN-3	65	F	H001	H001P107	A	Negative		Negative	No	Negative	0	No	No
643	Dang	Dhanauri RM WN-3	62	M	H002	H002P101	A	Negative		Negative	No	Negative	0	No	No
644	Dang	Dhanauri RM WN-3	56	F	H002	H002P102	A	Negative		Negative	No	Negative	0	No	No
645	Dang	Dhanauri RM WN-3	30	M	H003	H003P101	D	Positive		Positive	No	Negative	1	No	No
646	Dang	Dhanauri RM WN-3	27	F	H003	H003P102	A	Negative		Negative	No	Negative	0	No	No
647	Dang	Dhanauri RM WN-3	48	M	H004	H004P101	A	Negative		Negative	No	Negative	0	No	No
648	Dang	Dhanauri RM WN-3	46	F	H004	H004P102	A	Negative		Negative	No	Negative	0	No	No
649	Dang	Dhanauri RM WN-3	19	M	H004	H004P103	A	Negative		Negative	No	Negative	0	No	No
650	Dang	Dhanauri RM WN-3	48	M	H005	H005P101	A	Negative		Negative	No	Negative	0	No	No
651	Dang	Dhanauri RM WN-3	49	F	H005	H005P102	A	Negative		Negative	No	Negative	0	No	No
652	Dang	Dhanauri RM WN-3	20	F	H005	H005P103	A	Negative		Negative	No	Negative	0	No	No
653	Dang	Dhanauri RM WN-3	48	M	H006	H006P101	D	Positive		Negative	Yes 2018	Positive		No	Yes
654	Dang	Dhanauri RM WN-3	46	F	H006	H006P102	H	Positive		Positive	No	Positive	1	Yes	No
655	Dang	Dhanauri RM WN-3	40	F	H007	H007P101	A	Negative		Negative	No	Negative	0	No	No
656	Dang	Dhanauri RM WN-3	45	F	H008	H008P101	A	Negative		Negative	No	Negative	0	No	No
657	Dang	Dhanauri RM WN-3	44	M	H009	H009P101	A	Negative		Negative	No	Negative	0	No	No
658	Dang	Dhanauri RM WN-3	27	F	H009	H009P102	A	Negative		Negative	No	Negative	0	No	No
659	Dang	Dhanauri RM WN-3	3	F	H009	H009P103	A	Negative		Negative	No	Negative	0	No	No
660	Dang	Dhanauri RM WN-3	45	M	H010	H010P101	A	Negative		Negative	No	Negative	0	No	No
661	Dang	Dhanauri RM WN-3	40	F	H010	H010P102	A	Negative		Negative	No	Negative	0	No	No
662	Dang	Dhanauri RM WN-3	33	M	H011	H011P101	A	Negative		Negative	No	Negative	0	No	No
663	Dang	Dhanauri RM WN-3	32	F	H011	H011P102	A	Negative		Negative	No	Negative	0	No	No
664	Dang	Dhanauri RM WN-3	35	M	H012	H012P101	A	Negative		Negative	No	Negative	0	No	No
665	Dang	Dhanauri RM WN-3	14	F	H012	H012P102	A	Negative		Negative	No	Negative	0	No	No
666	Dang	Dhanauri RM WN-3	11	M	H012	H012P103	A	Negative		Negative	No	Negative	0	No	No
667	Dang	Dhanauri RM WN-3	9	F	H012	H012P104	A	Negative		Negative	No	Negative	0	No	No
668	Dang	Dhanauri RM WN-3	50	M	H013	H013P101	A	Negative		Negative	No	Negative	0	No	No
669	Dang	Dhanauri RM WN-3	48	F	H013	H013P102	A	Negative		Negative	No	Negative	0	No	No
670	Dang	Dhanauri RM WN-3	23	F	H013	H013P103	A	Negative		Negative	No	Negative	0	No	No
671	Dang	Dhanauri RM WN-3	45	F	H014	H014P101	A	Negative		Negative	No	Negative	0	No	No
672	Dang	Dhanauri RM WN-3	19	F	H014	H014P102	A	Negative		Negative	No	Negative	0	No	No
673	Dang	Dhanauri RM WN-3	32	M	H015	H015P104	A	Negative		Negative	No	Negative	0	No	No
674	Dang	Dhanauri RM WN-3	30	F	H015	H015P102	A	Negative		Negative	No	Negative	0	No	No
675	Dang	Dhanauri RM WN-3	11	M	H015	H015P103	A	Negative		Negative	No	Negative	0	No	No
676	Dang	Dhanauri RM WN-3	8	F	H015	H015P104	A	Negative		Negative	No	Negative	0	No	No
677	Dang	Dhanauri RM WN-3	38	F	H016	H016P101	A	Negative		Negative	No	Negative	0	No	No
678	Dang	Dhanauri RM WN-3	40	M	H016	H016P102	A	Negative		Negative	No	Negative	0	No	No
679	Dang	Dhanauri RM WN-3	64	F	H016	H016P103	A	Negative		Negative	No	Negative	0	No	No
680	Dang	Dhanauri RM WN-3	31	F	H017	H017P101	A	Negative		Negative	No	Negative	0	No	No
681	Dang	Dhanauri RM WN-3	6	M	H017	H017P102	A	Negative		Negative	No	Negative	0	No	No
682	Dang	Dhanauri RM WN-3	9	F	H017	H017P103	A	Negative		Negative	No	Negative	0	No	No
683	Dang	Dhanauri RM WN-3	30	M	H018	H018P101	B	Negative		Negative	No	Negative	0	No	No
684	Dang	Dhanauri RM WN-3	5	M	H018	H018P102	A	Negative		Negative	No	Negative	0	No	No
685	Dang	Dhanauri RM WN-3	58	M	H019	H019P101	A	Negative		Negative	No	Negative	0	No	No
686	Dang	Dhanauri RM WN-3	13	M	H019	H019P101	A	Negative		Negative	No	Negative	0	No	No
687	Dang	Dhanauri RM WN-3	16	F	H019	H016P101	B	Negative		Negative	No	Negative	0	No	No
688	Dang	Dhanauri RM WN-3	49	M	H020	H020P101	A	Negative		Negative	No	Negative	0	No	No
689	Dang	Dhanauri RM WN-3	45	F	H020	H020P102	A	Negative		Negative	No	Negative	0	No	No
690	Dang	Dhanauri RM WN-3	32	F	H021	H021P101	A	Negative		Negative	No	Negative	0	No	No
691	Dang	Dhanauri RM WN-3	16	M	H021	H021P102	A	Negative		Negative	No	Negative	0	No	No
692	Dang	Dhanauri RM WN-3	12	F	H021	H021P103	A	Negative		Negative	No	Negative	0	No	No
693	Dang	Dhanauri RM WN-3	38	F	H022	H022P101	A	Negative		Negative	No	Negative	0	No	No
694	Dang	Dhanauri RM WN-3	38	M	H022	H022P102	A	Negative		Negative	No	Negative	0	No	No
695	Dang	Dhanauri RM WN-3	30	F	H023	H023P101	A	Negative		Negative	No	Negative	0	No	No
696	Dang	Dhanauri RM WN-3	10	F	H023	H023P102	A	Negative		Negative	No	Negative	0	No	No
697	Dang	Dhanauri RM WN-3	6	M	H023	H023P103	A	Negative		Negative	No	Negative	0	No	No
698	Dang	Dhanauri RM WN-3	43	F	H024	H024P101	A	Negative		Negative	No	Negative	0	No	No
699	Dang	Dhanauri RM WN-3	72	F	H024	H024P102	A	Negative		Negative	No	Negative	0	No	No
700	Dang	Dhanauri RM WN-3	32	F	H025	H025P101	A	Negative		Negative	No	Negative	0	No	No
701	Dang	Dhanauri RM WN-3	10	M	H025	H025P102	A	Negative		Negative	No	Negative	0	No	No
702	Dang	Dhanauri RM WN-3	12	M	H025	H025P103	A	Negative		Negative	No	Negative	0	No	No
703	Dang	Dhanauri RM WN-3	28	F	H026	H026P101	A	Negative		Negative	No	Negative	0	No	No
704	Dang	Dhanauri RM WN-3	9	M	H026	H026P102	A	Negative		Negative	No	Negative	0	No	No
705	Dang	Dhanauri RM WN-3	4	F	H026	H022P103	A	Negative		Negative	No	Negative	0	No	No
706	Dang	Dhanauri RM WN-3	49	F	H027	H027P101	A	Negative		Negative	No	Negative	0	No	No
707	Dang	Dhanauri RM WN-3	26	M	H028	H028P101	A	Negative		Negative	No	Negative	0	No	No
708	Dang	Dhanauri RM WN-3	23	F	H028	H028P102	A	Negative		Negative	No	Negative	0	No	No
709	Dang	Dhanauri RM WN-3	57	M	H029	H029P101	A	Negative		Negative	No	Negative	0	No	No
710	Dang	Dhanauri RM WN-3	55	F	H029	H029P102	A	Negative		Negative	No	Negative	0	No	No
711	Dang	Dhanauri RM WN-3	11	M	H029	H029P103	A	Negative		Negative	No	Negative	0	No	No
712	Dang	Dhanauri RM WN-3	5	F	H029	H029P104	A	Negative		Negative	No	Negative	0	No	No
713	Dang	Dhanauri RM WN-3	55	M	H030	H030P101	A	Negative		Negative	No	Negative	0	No	No
714	Dang	Tulshipur M WN-5	32	F	H031	H031P101	A	Negative		Negative	No	Negative	0	No	No
715	Dang	Tulshipur M WN-5	40	M	H031	H031P102	A	Negative		Negative	No	Negative	0	No	No
716	Dang	Tulshipur M WN-5	61	M	H031	H031P103	A	Negative		Negative	No	Negative	0	No	No
717	Dang	Tulshipur M WN-5	45	F	H031	H031P104	A	Negative		Negative	No	Negative	0	No	No
718	Dang	Tulshipur M WN-5	11	M	H031	H031P105	A	Negative		Negative	No	Negative	0	No	No
719	Dang	Tulshipur M WN-5	8	F	H031	H031P105	A	Negative		Negative	No	Negative	0	No	No
720	Dang	Tulshipur M WN-5	36	F	H032	H032P101	A	Negative		Negative	No	Negative	0	No	No
721	Dang	Tulshipur M WN-5	17	F	H032	H032P102	A	Negative		Negative	No	Negative	0	No	No
722	Dang	Tulshipur M WN-5	22	F	H033	H033P101	A	Negative		Negative	No	Negative	0	No	No
723	Dang	Tulshipur M WN-5	4	F	H033	H033P102	A	Negative		Negative	No	Negative	0	No	No
724	Dang	Tulshipur M WN-5	40	F	H034	H034P101	A	Negative		Negative	No	Negative	0	No	No
725	Dang	Tulshipur M WN-5	25	M	H034	H034P102	A	Negative		Negative	No	Negative	0	No	No
726	Dang	Tulshipur M WN-5	23	F	H034	H034P103	A	Negative		Negative	No	Negative	0	No	No
727	Dang	Tulshipur M WN-5	34	F	H035	H035P101	A	Negative		Negative	No	Negative	0	No	No
728	Dang	Tulshipur M WN-5	10	F	H035	H035P102	A	Negative		Negative	No	Negative	0	No	No
729	Dang	Tulshipur M WN-5	4	F	H035	H035P103	A	Negative		Negative	No	Negative	0	No	No
730	Dang	Tulshipur M WN-5	16	F	H035	H035P104	A	Negative		Negative	No	Negative	0	No	No
731	Dang	Tulshipur M WN-5	25	F	H036	H036P101	A	Negative		Negative	No	Negative	0	No	No
732	Dang	Tulshipur M WN-5	25	M	H036	H036P102	A	Negative		Negative	No	Negative	0	No	No
733	Dang	Tulshipur M WN-5	5	F	H036	H036P103	A	Negative		Negative	No	Negative	0	No	No
734	Dang	Tulshipur M WN-5	50	M	H037	H037P101	A	Negative		Negative	No	Negative	0	No	No
735	Dang	Tulshipur M WN-5	35	F	H037	H037P102	A	Negative		Negative	No	Negative	0	No	No
736	Dang	Tulshipur M WN-5	18	M	H037	H037P103	D	Positive		Negative	No	Negative	1	No	No
737	Dang	Tulshipur M WN-5	15	F	H037	H037P104	A	Negative		Negative	No	Negative	0	No	No
738	Dang	Tulshipur M WN-5	31	F	H038	H038P101	A	Negative		Negative	No	Negative	0	No	No
739	Dang	Tulshipur M WN-5	15	M	H038	H038P102	A	Negative		Negative	No	Negative	0	No	No
740	Dang	Tulshipur M WN-5	12	F	H038	H038P103	A	Negative		Negative	No	Negative	0	No	No
741	Dang	Tulshipur M WN-5	17	F	H039	H039P101	A	Negative		Negative	No	Negative	0	No	No
742	Dang	Tulshipur M WN-5	37	F	H039	H039P102	A	Negative		Negative	No	Negative	0	No	No
743	Dang	Tulshipur M WN-5	20	F	H039	H039P103	A	Negative		Negative	No	Negative	0	No	No
744	Dang	Tulshipur M WN-5	21	F	H039	H039P104	A	Negative		Negative	No	Negative	0	No	No
745	Dang	Tulshipur M WN-5	25	F	H040	H040P101	D	Positive		Negative	Yes 2017	Positive		No	No
746	Dang	Tulshipur M WN-5	11	F	H040	H040P102	A	Negative		Negative	No	Negative	0	No	No
747	Dang	Tulshipur M WN-5	8	F	H040	H040P103	A	Negative		Negative	No	Negative	0	No	No
748	Dang	Tulshipur M WN-5	18	F	H040	H040P104	A	Negative		Negative	No	Negative	0	No	No
749	Dang	Tulshipur M WN-5	27	F	H041	H041P101	A	Negative		Negative	No	Negative	0	No	No
750	Dang	Tulshipur M WN-5	29	M	H041	H041P102	A	Negative		Negative	No	Negative	0	No	No
751	Dang	Tulshipur M WN-5	19	F	H042	H042P101	A	Negative		Negative	No	Negative	0	No	No
752	Dang	Tulshipur M WN-5	21	M	H042	H042P102	A	Negative		Negative	No	Negative	0	No	No
753	Dang	Tulshipur M WN-5	41	M	H042	H042P103	A	Negative		Negative	No	Negative	0	No	No
754	Dang	Tulshipur M WN-5	43	F	H043	H043P101	A	Negative		Negative	No	Negative	0	No	No
755	Dang	Tulshipur M WN-5	21	M	H043	H043P102	A	Negative		Negative	No	Negative	0	No	No
756	Dang	Tulshipur M WN-5	17	M	H043	H043P103	A	Negative		Negative	No	Negative	0	No	No
757	Dang	Tulshipur M WN-5	38	M	H044	H044P101	A	Negative		Negative	No	Negative	0	No	No
758	Dang	Tulshipur M WN-5	38	F	H044	H044P102	A	Negative		Negative	No	Negative	0	No	No
759	Dang	Tulshipur M WN-5	12	F	H044	H044P103	A	Negative		Negative	No	Negative	0	No	No
760	Dang	Tulshipur M WN-5	4	F	H044	H044P104	A	Negative		Negative	No	Negative	0	No	No
761	Dang	Tulshipur M WN-5	28	F	H045	H045P101	A	Negative		Negative	No	Negative	0	No	No
762	Dang	Tulshipur M WN-5	12	F	H045	H045P102	A	Negative		Negative	No	Negative	0	No	No
763	Dang	Tulshipur M WN-5	9	M	H045	H045P103	A	Negative		Negative	No	Negative	0	No	No
764	Dang	Tulshipur M WN-5	45	M	H046	H046P101	A	Negative		Negative	No	Negative	0	No	No
765	Dang	Tulshipur M WN-5	40	F	H046	H046P102	A	Negative		Negative	No	Negative	0	No	No
766	Dang	Tulshipur M WN-5	21	F	H046	H046P103	A	Negative		Negative	No	Negative	0	No	No
767	Dang	Tulshipur M WN-5	14	M	H046	H046P104	A	Negative		Negative	No	Negative	0	No	No
768	Dang	Tulshipur M WN-5	43	F	H047	H047P101	A	Negative		Negative	No	Negative	0	No	No
769	Dang	Tulshipur M WN-5	13	M	H047	H047P102	A	Negative		Negative	No	Negative	0	No	No
770	Dang	Tulshipur M WN-5	35	F	H048	H048P101	A	Negative		Negative	No	Negative	0	No	No
771	Dang	Tulshipur M WN-5	12	M	H048	H048P102	A	Negative		Negative	No	Negative	0	No	No
772	Dang	Tulshipur M WN-5	38	F	H049	H049P101	A	Negative		Negative	No	Negative	0	No	No
773	Dang	Tulshipur M WN-5	17	M	H049	H049P102	A	Negative		Negative	No	Negative	0	No	No
774	Dang	Tulshipur M WN-5	26	F	H050	H050P101	A	Negative		Negative	No	Negative	0	No	No
775	Dang	Tulshipur M WN-5	21	F	H050	H050P102	A	Negative		Negative	No	Negative	0	No	No
776	Dang	Tulshipur M WN-5	36	F	H051	H051P101	A	Negative		Negative	No	Negative	0	No	No
777	Dang	Tulshipur M WN-5	34	M	H052	H052P101	A	Negative		Negative	No	Negative	0	No	No
778	Dang	Tulshipur M WN-5	26	F	H053	H053P101	A	Negative		Negative	No	Negative	0	No	No
779	Dang	Tulshipur M WN-5	9	F	H053	H053P102	A	Negative		Negative	No	Negative	0	No	No
780	Dang	Tulshipur M WN-5	12	F	H053	H053P103	A	Negative		Negative	No	Negative	0	No	No
781	Dang	Tulshipur M WN-5	34	F	H054	H054P101	A	Negative		Negative	No	Negative	0	No	No
782	Dang	Tulshipur M WN-5	9	M	H054	H054P102	A	Negative		Negative	No	Negative	0	No	No
783	Dang	Tulshipur M WN-5	27	F	H055	H055P101	A	Negative		Negative	No	Negative	0	No	No
784	Dang	Tulshipur M WN-5	33	M	H056	H056P101	A	Negative		Negative	No	Negative	0	No	No
785	Dang	Tulshipur M WN-5	16	F	H056	H056P102	A	Negative		Negative	No	Negative	0	No	No
786	Dang	Tulshipur M WN-5	12	M	H056	H056P103	A	Negative		Negative	No	Negative	0	No	No
787	Dang	Tulshipur M WN-5	17	F	H056	H056P104	A	Negative		Negative	No	Negative	0	No	No
788	Dang	Tulshipur M WN-5	30	F	H057	H057P101	A	Negative		Negative	No	Negative	0	No	No
789	Dang	Tulshipur M WN-5	50	F	H058	H058P101	A	Negative		Negative	No	Negative	0	No	No
790	Dang	Tulshipur M WN-5	26	F	H059	H059P101	A	Negative		Negative	No	Negative	0	No	No
791	Dang	Tulshipur M WN-5	42	F	H060	H060P101	A	Negative		Negative	No	Negative	0	No	No
792	Dang	Tulshipur M WN-5	40	F	H061	H061P101	A	Negative		Negative	No	Negative	0	No	No
793	Dang	Tulshipur M WN-5	18	F	H061	H061P102	A	Negative		Negative	No	Negative	0	No	No
794	Dang	Tulshipur M WN-5	29	F	H062	H062P101	A	Negative		Negative	No	Negative	0	No	No
795	Dang	Tulshipur M WN-5	36	F	H063	H063P101	A	Negative		Negative	No	Negative	0	No	No
796	Dang	Lamahi M WN-5	48	F	H066	H066P101	A	Negative		Negative	No	Negative	0	No	No
797	Dang	Lamahi M WN-5	25	M	H066	H066P102	D	Positive		Negative	Yes 2018	Positive		No	No
798	Dang	Lamahi M WN-5	28	F	H066	H066P103	H	Positive		Positive	No	Negative	1	No	No
799	Dang	Lamahi M WN-5	16	M	H066	H066P104	A	Negative		Negative	No	Negative	0	No	No
800	Dang	Lamahi M WN-5	21	F	H066	H066P105	A	Negative		Negative	No	Negative	0	No	No
801	Dang	Lamahi M WN-5	17	F	H066	H066P106	A	Negative		Negative	No	Negative	0	No	No
802	Dang	Lamahi M WN-5	17	M	H067	H067P102	A	Negative		Negative	No	Negative	0	No	No
803	Dang	Lamahi M WN-5	8	F	H067	H067P103	A	Negative		Negative	No	Negative	0	No	No
804	Dang	Lamahi M WN-5	18	M	H068	H068P101	B	Negative		Negative	No	Negative	0	No	No
805	Dang	Lamahi M WN-5	82	F	H068	H068P102	A	Negative		Negative	No	Negative	0	No	No
806	Dang	Lamahi M WN-5	11	F	H068	H068P103	A	Negative		Negative	No	Negative	0	No	No
807	Dang	Lamahi M WN-5	14	F	H068	H068P104	A	Negative		Negative	No	Negative	0	No	No
808	Dang	Lamahi M WN-5	22	F	H069	H069P101	A	Negative		Negative	No	Negative	0	No	No
809	Dang	Lamahi M WN-5	28	M	H069	H069P102	A	Negative		Negative	No	Negative	0	No	No
810	Dang	Lamahi M WN-5	55	F	H069	H069P103	A	Negative		Negative	No	Negative	0	No	No
811	Dang	Lamahi M WN-5	68	M	H069	H069P104	A	Negative		Negative	No	Negative	0	Yes	No
812	Dang	Lamahi M WN-5	38	F	H070	H070P101	A	Negative		Negative	No	Negative	0	No	No
813	Dang	Lamahi M WN-5	19	F	H070	H070P102	A	Negative		Negative	No	Negative	0	No	No
814	Dang	Lamahi M WN-5	12	F	H070	H070P103	A	Negative		Negative	No	Negative	0	No	No
815	Dang	Lamahi M WN-5	45	M	H070	H070P104	A	Negative		Negative	No	Negative	0	No	No
816	Dang	Lamahi M WN-5	35	F	H071	H071P101	A	Negative		Negative	No	Negative	0	No	No
817	Dang	Lamahi M WN-5	27	F	H072	H072P101	A	Negative		Negative	No	Negative	0	No	No
818	Dang	Lamahi M WN-5	11	M	H073	H073P102	A	Negative		Negative	No	Negative	0	No	No
819	Dang	Lamahi M WN-5	27	F	H074	H074P101	E	Positive		Negative	No	Positive	1	No	No
820	Dang	Lamahi M WN-5	55	F	H074	H074P103	A	Negative		Negative	No	Negative	0	No	No
821	Dang	Lamahi M WN-5	80	F	H074	H074P104	A	Negative		Negative	No	Negative	0	No	No
822	Dang	Lamahi M WN-5	30	M	H074	H074P101	A	Negative		Negative	No	Negative	0	No	No
823	Dang	Lamahi M WN-5	42	F	H075	H075P101	A	Negative		Negative	No	Negative	0	No	No
824	Dang	Lamahi M WN-5	11	M	H075	H075P102	A	Negative		Negative	No	Negative	0	No	No
825	Dang	Lamahi M WN-5	15	F	H075	H075P103	A	Negative		Negative	No	Negative	0	No	No
826	Dang	Lamahi M WN-5	32	F	H076	H076P01	A	Negative		Negative	No	Negative	0	No	No
827	Dang	Lamahi M WN-5	10	F	H076	H076P103	A	Negative		Negative	No	Negative	0	No	No
828	Dang	Lamahi M WN-5	35	F	H077	H077P101	A	Negative		Negative	No	Negative	0	No	No
829	Dang	Lamahi M WN-5	8	M	H077	H077P102	A	Negative		Negative	No	Negative	0	No	No
830	Dang	Lamahi M WN-5	36	M	H078	H078P101	A	Negative		Negative	No	Negative	0	No	No
831	Dang	Lamahi M WN-5	37	F	H078	H078P102	A	Negative		Negative	No	Negative	0	No	No
832	Dang	Lamahi M WN-5	19	F	H078	H078P103	A	Negative		Negative	No	Negative	0	No	No
833	Dang	Lamahi M WN-5	17	M	H079	H079P101	A	Negative		Negative	No	Negative	0	No	No
834	Dang	Lamahi M WN-5	12	F	H079	H079P102	A	Negative		Negative	No	Negative	0	No	No
835	Dang	Lamahi M WN-5	15	M	H079	H079P103	A	Negative		Negative	No	Negative	0	No	No
836	Dang	Lamahi M WN-5	22	F	H080	H080P101	A	Negative		Negative	No	Negative	0	No	No
837	Dang	Lamahi M WN-5	40	M	H080	H080P102	A	Negative		Negative	No	Negative	0	No	No
838	Dang	Lamahi M WN-5	28	M	H081	H081P101	A	Negative		Negative	No	Negative	0	No	No
839	Dang	Lamahi M WN-5	21	M	H081	H081P102	A	Negative		Negative	No	Negative	0	No	No
840	Dang	Lamahi M WN-5	35	M	H081	H081P103	A	Negative		Negative	No	Negative	0	No	No
841	Dang	Lamahi M WN-5	27	M	H082	H082P101	A	Negative		Negative	No	Negative	0	No	No
842	Dang	Lamahi M WN-5	60	M	H082	H082P102	A	Negative		Negative	No	Negative	0	No	No
843	Dang	Lamahi M WN-5	56	F	H082	H082P103	A	Negative		Negative	No	Negative	0	No	No
844	Dang	Lamahi M WN-5	25	M	H082	H082P104	A	Negative		Negative	No	Negative	0	No	No
845	Dang	Lamahi M WN-5	24	F	H082	H082P105	A	Negative		Negative	No	Negative	0	No	No
846	Dang	Lamahi M WN-5	24	F	H083	H084P101	A	Negative		Negative	No	Negative	0	No	No
847	Dang	Lamahi M WN-5	3	F	H083	H083P102	A	Negative		Negative	No	Negative	0	No	No
848	Dang	Lamahi M WN-5	27	F	H084	H084P101	A	Negative		Negative	No	Negative	0	No	No
849	Dang	Lamahi M WN-5	4	M	H084	H084P102	A	Negative		Negative	No	Negative	0	No	No
850	Dang	Lamahi M WN-5	55	F	H084	H084P103	A	Negative		Negative	No	Negative	0	No	No
851	Dang	Lamahi M WN-5	29	F	H085	H085P101	A	Negative		Negative	No	Negative	0	No	No
852	Dang	Lamahi M WN-5	42	F	H085	H085P102	A	Negative		Negative	No	Negative	0	No	No
853	Dang	Lamahi M WN-5	25	F	H085	H085P103	A	Negative		Negative	No	Negative	0	No	No
854	Dang	Lamahi M WN-5	65	F	H085	H085P101	A	Negative		Negative	No	Negative	0	No	No
855	Dang	Lamahi M WN-5	36	F	H086	H086P101	A	Negative		Negative	No	Negative	0	No	No
856	Dang	Lamahi M WN-5	13	F	H086	H086P102	B	Negative		Negative	No	Negative	0	No	No
857	Dang	Lamahi M WN-5	10	F	H086	H086P103	A	Negative		Negative	No	Negative	0	No	No
858	Dang	Lamahi M WN-5	27	F	H087	H087P101	A	Negative		Negative	No	Negative	0	No	No
859	Dang	Lamahi M WN-5	65	M	H087	H087P102	A	Negative		Negative	No	Negative	0	No	No
860	Dang	Lamahi M WN-5	70	M	H087	H087P103	A	Negative		Negative	No	Negative	0	No	No
861	Dang	Lamahi M WN-5	14	F	H088	H088P101	A	Negative		Negative	No	Negative	0	No	No
862	Dang	Lamahi M WN-5	24	F	H090	H090P101	A	Negative		Negative	No	Negative	0	No	No
863	Dang	Lamahi M WN-5	7	F	H090	H090P102	A	Negative	P10	Negative	No	Negative	0	No	No
864	Dang	Lamahi M WN-5	60	M	H091	H091P101	B	Negative	P10	Negative	No	Negative	0	No	No
865	Dailekh	Dullu Municipality - 11	39	F	H093	H093P101	A	Negative		Negative	No	Negative	0	No	No
866	Dailekh	Dullu Municipality - 11	10	M	H093	H093P102	A	Negative		Negative	No	Negative	0	No	No
867	Dailekh	Dullu Municipality - 11	30	F	H094	H094P101	A	Negative		Negative	No	Negative	0	No	No
868	Dailekh	Dullu Municipality - 11	10	F	H094	H094P102	A	Negative		Negative	No	Negative	0	No	No
869	Dailekh	Dullu Municipality - 11	5	F	H094	H094P103	A	Negative		Negative	No	Negative	0	No	No
870	Dailekh	Dullu Municipality - 11	4	M	H094	H094P104	A	Negative		Negative	No	Negative	0	No	No
871	Dailekh	Dullu Municipality - 11	11	M	H095	H095P101	A	Negative		Negative	No	Negative	0	No	No
872	Dailekh	Dullu Municipality - 11	26	F	H096	H096P101	A	Negative		Negative	No	Negative	0	No	Yes
873	Dailekh	Dullu Municipality - 11	9	F	H096	H096P102	B	Negative		Negative	No	negative	0	Yes	No
874	Dailekh	Dullu Municipality - 11	13	F	H096	H096P103	A	Negative		Negative	No	Negative	0	No	No
875	Dailekh	Dullu Municipality - 11	25	M	H096	H096P104	A	Negative		Negative	No	Negative	0	No	No
876	Dailekh	Dullu Municipality - 11	10	M	H097	H097P101	A	Negative		Negative	No	Negative	0	No	No
877	Dailekh	Dullu Municipality - 11	7	M	H097	H097P102	A	Negative		Negative	No	Negative	0	No	No
878	Dailekh	Dullu Municipality - 11	31	F	H097	H097P103	A	Negative		Negative	No	Negative	0	No	No
879	Dailekh	Dullu Municipality - 11	4	F	H097	H097P104	A	Negative		Negative	No	Negative	0	No	No
880	Dailekh	Dullu Municipality - 11	12	F	H098	H098P101	A	Negative		Negative	No	Negative	0	No	No
881	Dailekh	Dullu Municipality - 11	8	F	H098	H098P102	A	Negative		Negative	No	Negative	0	No	No
882	Dailekh	Dullu Municipality - 11	56	F	H099	H099P101	A	Negative		Negative	No	Negative	0	No	No
883	Dailekh	Dullu Municipality - 11	3	F	H099	H099P102	A	Negative		Negative	No	Negative	0	No	No
884	Dailekh	Dullu Municipality - 11	45	F	H100	H100P101	A	Negative		Negative	No	Negative	0	No	No
885	Dailekh	Dullu Municipality - 11	65	F	H100	H100P102	A	Negative		Negative	No	Negative	0	No	No
886	Dailekh	Dullu Municipality - 11	23	F	H100	H100P103	A	Negative		Negative	No	Negative	0	No	No
887	Dailekh	Dullu Municipality - 11	29	M	H100	H100P104	A	Negative		Negative	No	Negative	0	No	No
888	Dailekh	Dullu Municipality - 11	25	M	H101	H101P101	A	Negative		Negative	No	Negative	0	No	No
889	Dailekh	Dullu Municipality - 11	8	M	H101	H101P102	A	Negative		Negative	No	Negative	0	No	No
890	Dailekh	Dullu Municipality - 11	23	M	H102	H102P101	A	Negative		Negative	No	Negative	0	No	No
891	Dailekh	Dullu Municipality - 11	10	F	H103	H103P101	A	Negative		Negative	No	Negative	0	No	No
892	Dailekh	Dullu Municipality - 11	7	F	H103	H103P102	A	Negative		Negative	No	Negative	0	No	No
893	Dailekh	Dullu Municipality - 11	5	M	H103	H103P103	A	Negative		Negative	No	Negative	0	No	No
894	Dailekh	Dullu Municipality - 11	30	F	H103	H103P104	A	Negative		Negative	No	Negative	0	No	No
895	Dailekh	Dullu Municipality - 11	10	F	H104	H104P101	A	Negative		Negative	No	Negative	0	No	No
896	Dailekh	Dullu Municipality - 11	9	M	H104	H104P102	A	Negative		Negative	No	Negative	0	No	No
897	Dailekh	Dullu Municipality - 11	6	F	H104	H104P103	A	Negative		Negative	No	Negative	0	No	No
898	Dailekh	Dullu Municipality - 11	5	F	H104	H104P104	A	Negative		Negative	No	Negative	0	No	No
899	Dailekh	Dullu Municipality - 11	11	F	H105	H105P101	A	Negative		Negative	No	Negative	0	No	No
900	Dailekh	Dullu Municipality - 11	10	M	H105	H105P102	A	Negative		Negative	No	Negative	0	No	No
901	Dailekh	Dullu Municipality - 11	8	M	H105	H105P103	A	Negative		Negative	No	Negative	0	No	No
902	Dailekh	Dullu Municipality - 11	11	F	H106	H106P101	A	Negative		Negative	No	Negative	0	No	No
903	Dailekh	Dullu Municipality - 11	8	M	H106	H106P102	A	Negative		Negative	No	Negative	0	No	No
904	Dailekh	Dullu Municipality - 11	7	M	H107	H107P101	A	Negative		Negative	No	Negative	0	No	No
905	Dailekh	Dullu Municipality - 11	10	F	H108	H108P101	A	Negative		Negative	No	Negative	0	No	No
906	Dailekh	Dullu Municipality - 11	9	M	H108	H108P102	A	Negative		Negative	No	Negative	0	No	No
907	Dailekh	Dullu Municipality - 11	12	F	H109	H109P101	A	Negative		Negative	No	Negative	0	No	No
908	Dailekh	Dullu Municipality - 11	10	M	H109	H109P102	A	Negative		Negative	No	Negative	0	No	No
909	Dailekh	Dullu Municipality - 11	5	F	H109	H109P103	A	Negative		Negative	No	Negative	0	No	No
910	Dailekh	Dullu Municipality - 11	27	F	H109	H109P104	A	Negative		Negative	No	Negative	0	No	No
911	Dailekh	Dullu Municipality - 11	38	F	H110	H110P101	A	Negative		Negative	No	Negative	0	No	No
912	Dailekh	Dullu Municipality - 11	10	F	H110	H110P102	A	Negative		Negative	No	Negative	0	No	No
913	Dailekh	Dullu Municipality - 11	12	M	H111	H111P101	A	Negative		Negative	No	Negative	0	No	No
914	Dailekh	Dullu Municipality - 11	38	F	H112	H112P101	A	Negative		Negative	No	Negative	0	No	No
915	Dailekh	Dullu Municipality - 11	9	F	H112	H112P102	A	Negative		Negative	No	Negative	0	No	No
916	Dailekh	Dullu Municipality - 11	12	M	H112	H112P103	A	Negative		Negative	No	Negative	0	No	No
917	Dailekh	Dullu Municipality - 11	9	F	H113	H113P101	A	Negative		Negative	No	Negative	0	No	No
918	Dailekh	Dullu Municipality - 11	11	M	H114	H114P101	A	Negative		Negative	No	Negative	0	No	No
919	Dailekh	Dullu Municipality - 11	8	F	H115	H115P101	A	Negative		Negative	No	Negative	0	No	No
920	Dailekh	Dullu Municipality - 11	9	M	H116	H116P101	A	Negative		Negative	No	Negative	0	No	No
921	Dailekh	Dullu Municipality - 11	7	M	H117	H117P101	A	Negative		Negative	No	Negative	0	No	No
922	Dailekh	Dullu Municipality - 11	7	M	H118	H118P101	A	Negative		Negative	No	Negative	0	No	No
923	Dailekh	Dullu Municipality - 11	38	F	H119	H119P101	A	Negative		Negative	No	Negative	0	No	No
924	Dailekh	Dullu Municipality - 11	55	F	H120	H120P101	A	Negative		Negative	No	Negative	0	No	No
925	Dailekh	Dullu Municipality - 11	50	F	H121	H121P101	A	Negative		Negative	No	Negative	0	No	No
926	Dailekh	Dullu Municipality - 11	22	F	H121	H121P102	A	Negative		Negative	No	Negative	0	No	No
927	Dailekh	Dullu Municipality - 11	14	M	H121	H121P103	A	Negative		Negative	No	Negative	0	No	No
928	Dailekh	Dullu Municipality - 11	41	F	H122	H122P101	A	Negative		Negative	No	Negative	0	No	No
929	Dailekh	Dullu Municipality - 11	4	M	H122	H122P102	A	Negative		Negative	No	Negative	0	No	No
930	Dailekh	Dullu Municipality - 11	24	M	H123	H123P101	A	Negative		Negative	No	Negative	0	No	No
931	Dailekh	Dullu Municipality - 11	5	M	H123	H123P102	A	Negative		Negative	No	Negative	0	No	No
932	Dailekh	Dullu Municipality - 11	33	F	H123	H123P103	E	Positive		Negative	Yes 2019	Positive		No	Yes
933	Dailekh	Dullu Municipality - 11	6	M	H123	H123P104	B	Negative		Negative	No	Positive	1	Yes	No
934	Dailekh	Bhairabi RM WN-5	49	M	H125	H125P101	D	Positive		Negative	Yes 2018	Positive		No	Yes
935	Dailekh	Bhairabi RM WN-5	45	F	H125	H125P102	H	Positive		Positive	No	Positive	1	No	No
936	Dailekh	Bhairabi RM WN-5	43	F	H125	H125P103	A	Negative		Negative	No	Negative	0	No	No
937	Dailekh	Bhairabi RM WN-5	55	F	H126	H126P101	A	Negative		Negative	No	Negative	0	No	No
938	Dailekh	Bhairabi RM WN-5	23	F	H126	H126P102	A	Negative		Negative	No	Negative	0	No	No
939	Dailekh	Bhairabi RM WN-5	31	M	H126	H126P103	A	Negative		Negative	No	Negative	0	No	No
940	Dailekh	Bhairabi RM WN-5	28	M	H126	H126P104	A	Negative		Negative	No	Negative	0	No	No
941	Dailekh	Bhairabi RM WN-5	29	M	H126	H126P105	A	Negative		Negative	No	Negative	0	No	No
942	Dailekh	Bhairabi RM WN-5	59	M	H126	H126P106	A	Negative		Negative	No	Negative	0	No	No
943	Dailekh	Bhairabi RM WN-5	18	M	H127	H127P101	A	Negative		Negative	No	Negative	0	No	No
944	Dailekh	Bhairabi RM WN-5	17	F	H127	H127P102	F	Positive		Negative	No	Negative	1	No	No
945	Dailekh	Bhairabi RM WN-5	12	F	H127	H127P103	A	Negative		Negative	No	negative	0	No	No
946	Dailekh	Bhairabi RM WN-5	50	F	H128	H128P101	A	Negative		Negative	No	Negative	0	No	No
947	Dailekh	Bhairabi RM WN-5	16	M	H128	H128P102	D	Positive		Positive	No	Negative	1	No	No
948	Dailekh	Bhairabi RM WN-5	3	F	H128	H128P103	A	Negative		Negative	No	Negative	0	No	No
949	Dailekh	Bhairabi RM WN-5	67	M	H129	H129P101	A	Negative		Negative	No	Negative	0	No	No
950	Dailekh	Bhairabi RM WN-5	64	F	H129	H129P102	A	Negative		Negative	No	Negative	0	No	No
951	Dailekh	Bhairabi RM WN-5	32	M	H129	H129P103	A	Negative		Negative	No	Negative	0	No	No
952	Dailekh	Bhairabi RM WN-5	20	F	H129	H129P104	A	Negative		Negative	No	Negative	0	No	No
953	Dailekh	Bhairabi RM WN-5	34	F	H130	H130P101	A	Negative		Negative	No	Negative	0	No	No
954	Dailekh	Bhairabi RM WN-5	7	M	H130	H130P102	A	Negative		Negative	No	Negative	0	No	No
955	Dailekh	Bhairabi RM WN-5	55	F	H132	H132P101	A	Negative		Negative	No	Negative	0	No	No
956	Dailekh	Bhairabi RM WN-5	18	M	H132	H132P102	A	Negative		Negative	No	Negative	0	No	No
957	Dailekh	Bhairabi RM WN-5	35	F	H132	H132P103	A	Negative		Negative	No	Negative	0	No	No
958	Dailekh	Bhairabi RM WN-5	50	F	H133	H133P101	A	Negative		Negative	No	Negative	0	No	No
959	Dailekh	Bhairabi RM WN-5	30	F	H133	H133P102	A	Negative		Negative	No	Negative	0	No	No
960	Dailekh	Bhairabi RM WN-5	30	F	H134	H134P101	A	Negative		Negative	No	Negative	0	No	No
961	Dailekh	Bhairabi RM WN-5	28	F	H134	H134P102	A	Negative		Negative	No	Negative	0	No	No
962	Dailekh	Bhairabi RM WN-5	35	F	H135	H135P101	A	Negative		Negative	No	Negative	0	No	No
963	Dailekh	Bhairabi RM WN-5	20	F	H135	H135P102	A	Negative		Negative	No	Negative	0	No	No
964	Dailekh	Bhairabi RM WN-5	30	F	H135	H135P103	A	Negative		Negative	No	Negative	0	No	No
965	Dailekh	Bhairabi RM WN-5	36	F	H135	H135P104	A	Negative		Negative	No	Negative	0	No	No
966	Dailekh	Bhairabi RM WN-5	52	M	H136	H136P101	A	Negative		Negative	No	Negative	0	No	No
967	Dailekh	Guranse RM-WN-4	24	F	H137	H137P101	A	Negative		Negative	No	Negative	0	No	No
968	Dailekh	Guranse RM-WN-4	7	F	H137	H137P102	D	Positive		Positive	No	Positive	1	Yes	No
969	Dailekh	Guranse RM-WN-4	5	F	H137	H137P103	A	Negative		Negative	No	Negative	0	No	No
970	Dailekh	Guranse RM-WN-4	3	F	H137	H137P104	A	Negative		Negative	No	Negative	0	No	No
971	Dailekh	Guranse RM-WN-4	25	M	H137	H137P105	H	Positive		Negative	Yes 2018	Positive		No	Yes
972	Dailekh	Guranse RM-WN-4	80	M	H138	H138P101	A	Negative		Negative	No	Negative	0	No	No
973	Dailekh	Guranse RM-WN-4	66	F	H138	H138P102	A	Negative		Negative	No	Negative	0	No	No
974	Dailekh	Guranse RM-WN-4	22	F	H138	H138P103	A	Negative		Negative	No	Negative	0	No	No
975	Dailekh	Guranse RM-WN-4	35	M	H139	H139P101	A	Negative		Negative	No	Negative	0	No	No
976	Dailekh	Guranse RM-WN-4	34	F	H139	H139P102	A	Negative		Negative	No	Negative	0	No	No
977	Dailekh	Guranse RM-WN-4	30	F	H140	H140P101	A	Negative		Negative	No	Negative	0	No	No
978	Dailekh	Guranse RM-WN-4	23	F	H141	H141P101	A	Negative		Negative	No	Negative	0	No	No
979	Dailekh	Guranse RM-WN-4	8	F	H141	H141P102	A	Negative		Negative	No	Negative	0	No	No
980	Dailekh	Guranse RM-WN-4	21	F	H142	H142P101	A	Negative		Negative	No	Negative	0	No	No
981	Dailekh	Guranse RM-WN-4	31	F	H142	H142P102	A	Negative		Negative	No	Negative	0	No	No
982	Dailekh	Guranse RM-WN-4	19	F	H143	H143P101	A	Negative		Negative	No	Negative	0	No	No
983	Dailekh	Guranse RM-WN-4	42	F	H144	H144P101	A	Negative		Negative	No	Negative	0	No	No
984	Dailekh	Guranse RM-WN-4	13	M	H144	H144P102	A	Negative		Negative	No	Negative	0	No	No
985	Dailekh	Guranse RM-WN-4	22	F	H144	H144P103	A	Negative		Negative	No	Negative	0	No	No
986	Dailekh	Guranse RM-WN-4	18	F	H145	H145P101	A	Negative		Negative	No	Negative	0	No	No
987	Dailekh	Guranse RM-WN-4	21	M	H145	H145P102	A	Negative		Negative	No	Negative	0	No	No
988	Dailekh	Guranse RM-WN-4	4	F	H145	H145P103	A	Negative		Negative	No	Negative	0	No	No
989	Dailekh	Guranse RM-WN-4	30	M	H145	H145P104	A	Negative		Negative	No	Negative	0	No	No
990	Dailekh	Guranse RM-WN-4	50	M	H146	H146P101	A	Negative		Negative	No	Negative	0	No	No
991	Dailekh	Guranse RM-WN-4	17	M	H146	H146P102	A	Negative		Negative	No	Negative	0	No	No
992	Dailekh	Guranse RM-WN-4	49	F	H146	H146P103	A	Negative		Negative	No	Negative	0	No	No
993	Dailekh	Guranse RM-WN-4	30	F	H147	H147P101	A	Negative		Negative	No	Negative	0	No	No
994	Kalikot	Fukot WN-9	66	M	H001	H001P101	A	Negative	P10	Negative	No	Negative	0	Yes	No
995	Kalikot	Fukot WN-9	50	F	H001	H001P102	A	Negative		Negative	No	Negative	0	No	No
996	Kalikot	Fukot WN-9	28	M	H001	H001P103	A	Negative	P10	Negative	No	Negative	0	No	No
997	Kalikot	Fukot WN-9	27	F	H001	H001P104	B	Negative	P10	Negative	No	Negative	0	No	No
998	Kalikot	Fukot WN-9	6	M	H001	H001P105	D	Positive	P10	Positive	Yes 2018	Positive		No	No
999	Kalikot	Fukot WN-9	5	M	H001	H002P106	H	Positive	P10	Positive	No	Positive	1	No	No
1000	Kalikot	Fukot WN-9	15	F	H001	H002P107	A	Negative	P10	Negative	No	Negative	0	No	No
1001	Kalikot	Fukot WN-9	12	M	H001	H002P108	A	Negative	P10	Negative	No	Negative	0	No	No
1002	Kalikot	Fukot WN-9	10	M	H001	H002P109	A	Negative	P10	Negative	No	Negative	0	No	No
1003	Kalikot	Fukot WN-9	40	F	H002	H002P101	A	Negative	P10	Negative	No	Negative	0	No	No
1004	Kalikot	Fukot WN-9	35	M	H002	H002P102	A	Negative	P10	Negative	No	Negative	0	No	No
1005	Kalikot	Fukot WN-9	30	F	H002	H002P103	A	Negative	P10	Negative	No	Negative	0	No	No
1006	Kalikot	Fukot WN-9	16	F	H002	H002P104	B	Negative	P10	Negative	No	Negative	0	No	No
1007	Kalikot	Fukot WN-9	11	M	H002	H002P105	A	Negative	P10	Negative	No	Negative	0	No	No
1008	Kalikot	Fukot WN-9	5	M	H002	H002P106	A	Negative	P10	Negative	No	Negative	0	No	No
1009	Kalikot	Fukot WN-9	3	F	H002	H002P107	A	Negative	P	Negative	No	Negative	0	No	No
1010	Kalikot	Fukot WN-9	55	F	H003	H003P101	A	Negative		Negative	No	Negative	0	No	No
1011	Kalikot	Fukot WN-9	22	M	H003	H003P102	A	Negative	P	Negative	No	Negative	0	No	No
1012	Kalikot	Fukot WN-9	46	M	H004	H004P101	A	Negative	P10	Negative	No	Negative	0	No	No
1013	Kalikot	Fukot WN-9	45	F	H004	H004P102	A	Negative	P	Negative	No	Negative	0	No	No
1014	Kalikot	Fukot WN-9	30	M	H005	H005P101	A	Negative		Negative	No	Negative	0	No	No
1015	Kalikot	Fukot WN-9	28	F	H005	H005P102	A	Negative		Negative	No	Negative	0	No	No
1016	Kalikot	Fukot WN-9	15	M	H005	H005P103	A	Negative		Negative	No	Negative	0	No	No
1017	Kalikot	Fukot WN-9	13	M	H005	H005P104	A	Negative	P10	Negative	No	Negative	0	No	No
1018	Kalikot	Fukot WN-9	11	M	H005	H005P105	A	Negative	P	Negative	No	Negative	0	No	No
1019	Kalikot	Fukot WN-9	55	F	H006	H006P101	A	Negative	P10	Negative	No	Negative	0	No	No
1020	Kalikot	Fukot WN-9	7	F	H006	H006P102	A	Negative	P10	Negative	No	Negative	0	No	No
1021	Kalikot	Fukot WN-9	20	F	H006	H006P103	A	Negative	P10	Negative	No	Negative	0	No	No
1022	Kalikot	Fukot WN-9	27	M	H007	H007P101	A	Negative	P10	Negative	No	Negative	0	No	No
1023	Kalikot	Fukot WN-9	26	F	H007	H007P102	A	Negative	P	Negative	No	Negative	0	No	No
1024	Kalikot	Fukot WN-9	9	M	H007	H007P103	D	Positive	P10	Positive	No	Negative	1	No	No
1025	Kalikot	Fukot WN-9	11	F	H007	H007P104	A	Negative	P10	Negative	No	Negative	0	No	No
1026	Kalikot	Fukot WN-9	5	F	H007	H007P105	A	Negative	P10	Negative	No	Negative	0	No	No
1027	Kalikot	Fukot WN-9	3	F	H007	H007P106	A	Negative	P10	Negative	No	Negative	0	Yes	No
1028	Kalikot	Fukot WN-9	24	M	H008	H008P102	A	Negative	P10	Negative	No	Negative	0	No	No
1029	Kalikot	Fukot WN-9	55	F	H008	H008P103	A	Negative	P10	Negative	No	Negative	0	No	No
1030	Kalikot	Fukot WN-9	7	M	H008	H008P104	A	Negative	P	Negative	No	Negative	0	No	No
1031	Kalikot	Fukot WN-9	2	F	H008	H008P105	A	Negative	P	Negative	No	Negative	0	No	No
1032	Kalikot	Fukot WN-9	19	F	H008	H008P106	A	Negative		Negative	No	Negative	0	No	No
1033	Kalikot	Fukot WN-9	13	F	H008	H008P108	A	Negative	P	Negative	No	Negative	0	No	No
1034	Kalikot	Fukot WN-9	29	M	H009	H009P101	A	Negative	P	Negative	No	Negative	0	No	No
1035	Kalikot	Fukot WN-9	25	F	H009	H009P102	B	Negative	P10	Negative	No	Negative	0	No	No
1036	Kalikot	Fukot WN-9	11	F	H009	H009P103	A	Negative	P10	Negative	No	Negative	0	No	No
1037	Kalikot	Fukot WN-9	10	F	H009	H009P104	A	Negative	P10	Negative	No	Negative	0	No	No
1038	Kalikot	Fukot WN-9	8	M	H009	H009P105	A	Negative	P10	Negative	No	Negative	0	No	No
1039	Kalikot	Fukot WN-9	4	F	H009	H009P106	A	Negative	P10	Negative	No	Negative	0	No	No
1040	Kalikot	Fukot WN-9	25	M	H010	H010P101	A	Negative	P10	Negative	No	Negative	0	No	No
1041	Kalikot	Fukot WN-9	20	F	H010	H010P102	B	Negative	P	Negative	No	Negative	0	No	No
1042	Kalikot	Fukot WN-9	40	F	H010	H010P103	A	Negative	P10	Negative	No	Negative	0	No	No
1043	Kalikot	Fukot WN-9	3	M	H010	H010P104	B	Negative	P10	Negative	No	Negative	0	No	No
1044	Kalikot	Fukot WN-9	70	F	H011	H011P101	A	Negative	P10	Negative	No	Negative	0	No	No
1045	Kalikot	Fukot WN-9	40	F	H012	H012P101	A	Negative	P10	Negative	No	Negative	0	No	No
1046	Kalikot	Fukot WN-9	11	M	H012	H012P103	A	Negative	P10	Negative	No	Negative	0	No	No
1047	Kalikot	Fukot WN-9	15	M	H012	H012P104	A	Negative	P10	Negative	No	Negative	0	No	No
1048	Kalikot	Fukot WN-9	28	M	H013	H013P101	A	Negative	P10	Negative	No	Negative	0	No	No
1049	Kalikot	Fukot WN-9	30	F	H013	H013P102	A	Negative	P10	Negative	No	Negative	0	No	No
1050	Kalikot	Fukot WN-9	14	M	H013	H013P103	E	Positive	P10	Positive	No	Positive	1	No	No
1051	Kalikot	Fukot WN-9	12	F	H013	H013P104	A	Negative	P10	Negative	No	Negative	0	No	No
1052	Kalikot	Fukot WN-9	11	M	H013	H013P105	A	Negative	P10	Negative	No	Negative	0	No	No
1053	Kalikot	Fukot WN-9	30	F	H014	H014P101	A	Negative	P10	Negative	No	Negative	0	No	No
1054	Kalikot	Fukot WN-9	5	M	H014	H014P102	A	Negative	P10	Negative	No	Negative	0	No	No
1055	Kalikot	Fukot WN-9	50	F	H015	H015P101	A	Negative	P10	Negative	No	Negative	0	No	No
1056	Kalikot	Fukot WN-9	9	F	H015	H015P102	A	Negative	P10	Negative	No	Negative	0	No	No
1057	Kalikot	Fukot WN-9	20	F	H016	H016P102	A	Negative	P10	Negative	No	Negative	0	No	No
1058	Kalikot	Fukot WN-9	17	F	H016	H016P103	A	Negative	P10	Negative	No	Negative	0	No	No
1059	Kalikot	Fukot WN-9	14	M	H016	H016P105	A	Negative	P10	Negative	No	Negative	0	No	No
1060	Kalikot	Fukot WN-9	35	F	H017	H017P101	A	Negative	P10	Negative	No	Negative	0	No	No
1061	Kalikot	Fukot WN-9	18	F	H017	H017P104	A	Negative	P10	Negative	No	Negative	0	No	No
1062	Kalikot	Fukot WN-9	13	M	H017	H017P105	B	Negative	P10	Negative	No	Negative	0	No	No
1063	Kalikot	Fukot WN-9	40	F	H018	H018P101	A	Negative	P10	Negative	No	Negative	0	No	No
1064	Kalikot	Fukot WN-9	15	F	H018	H018P102	A	Negative	P10	Negative	No	Negative	0	No	No
1065	Kalikot	Fukot WN-9	40	F	H018	H018P103	A	Negative	P10	Negative	No	Negative	0	No	No
1066	Kalikot	Fukot WN-9	15	F	H018	H018P104	A	Negative	P10	Negative	No	Negative	0	No	No
1067	Kalikot	Fukot WN-9	35	F	H018	H018P105	A	Negative	P10	Negative	No	Negative	0	No	No
1068	Kalikot	Fukot WN-9	7	M	H018	H018P106	A	Negative	P10	Negative	No	Negative	0	No	No
1069	Kalikot	Fukot WN-9	51	M	H019	H019P102	A	Negative	P10	Negative	No	Negative	0	No	No
1070	Kalikot	Fukot WN-9	15	F	H019	H019P103	A	Negative	P10	Negative	No	Negative	0	No	No
1071	Kalikot	Fukot WN-9	10	M	H019	H019P104	A	Negative	P10	Negative	No	Negative	0	No	No
1072	Kalikot	Fukot WN-9	5	M	H019	H019P105	A	Negative	P10	Negative	No	Negative	0	No	No
1073	Kalikot	Baitee RM WN-8	69	M	H020	H020P101	A	Negative	P10	Negative	No	Negative	0	No	No
1074	Kalikot	Baitee RM WN-8	62	F	H020	H020P102	A	Negative	P10	Negative	No	Negative	0	No	No
1075	Kalikot	Baitee RM WN-8	20	M	H020	H020P103	A	Negative	P10	Negative	No	Negative	0	No	No
1076	Kalikot	Baitee RM WN-8	29	F	H020	H020P104	A	Negative	P10	Negative	No	Negative	0	No	No
1077	Kalikot	Baitee RM WN-8	16	F	H020	H020P105	A	Negative	P10	Negative	No	Negative	0	No	No
1078	Kalikot	Baitee RM WN-8	11	F	H020	H020P106	A	Negative	P10	Negative	No	Negative	0	No	No
1079	Kalikot	Baitee RM WN-8	36	M	H020	H020P107	A	Negative	P10	Negative	No	Negative	0	No	No
1080	Kalikot	Baitee RM WN-8	10	M	H020	H020P108	A	Negative	P10	Negative	No	Negative	0	No	No
1081	Kalikot	Baitee RM WN-8	9	M	H020	H020P109	A	Negative	P10	Negative	No	Positive	1	No	No
1082	Kalikot	Baitee RM WN-8	62	M	H021	H021P101	A	Negative	P10	Negative	No	Negative	0	No	No
1083	Kalikot	Baitee RM WN-8	60	F	H021	H021P102	A	Negative	P10	Negative	No	Negative	0	No	No
1084	Kalikot	Baitee RM WN-8	20	F	H021	H021P103	A	Negative	P10	Negative	No	Negative	0	No	No
1085	Kalikot	Baitee RM WN-8	20	M	H021	H021P104	A	Negative	P10	Negative	No	Negative	0	No	No
1086	Kalikot	Baitee RM WN-8	16	M	H021	H021P105	H	Positive	P10	Positive	No	Negative	1	Yes	No
1087	Kalikot	Baitee RM WN-8	3	F	H021	H021P106	E	Positive	P10	Positive	Yes 2018	Positive		No	No
1088	Kalikot	Baitee RM WN-8	27	M	H023	H023P103	A	Negative	P10	Negative	No	Negative	0	No	No
1089	Kalikot	Baitee RM WN-8	27	F	H023	H023P104	A	Negative	P10	Negative	No	Negative	0	No	No
1090	Kalikot	Baitee RM WN-8	4	F	H023	H023P105	A	Negative	P10	Negative	No	Negative	0	No	No
1091	Kalikot	Baitee RM WN-8	6	M	H023	H023P106	A	Negative	P10	Negative	No	Negative	0	No	No
1092	Kalikot	Baitee RM WN-8	65	M	H024	H024P101	A	Negative	P10	Negative	No	Negative	0	No	No
1093	Kalikot	Baitee RM WN-8	35	M	H024	H024P102	A	Negative	P10	Negative	No	Negative	0	No	No
1094	Kalikot	Baitee RM WN-8	15	F	H024	H024P105	A	Negative	P10	Negative	No	Negative	0	No	No
1095	Kalikot	Baitee RM WN-8	13	F	H024	H024P106	A	Negative	P10	Negative	No	Negative	0	No	No
1096	Kalikot	Baitee RM WN-8	12	M	H024	H024P107	A	Negative	P10	Negative	No	Negative	0	No	No
1097	Kalikot	Baitee RM WN-8	35	M	H025	H025P101	A	Negative	P10	Negative	No	Negative	0	No	No
1098	Kalikot	Baitee RM WN-8	15	F	H025	H025P102	A	Negative	P10	Negative	No	Negative	0	No	No
1099	Kalikot	Baitee RM WN-8	12	M	H025	H025P103	A	Negative	P10	Negative	No	Negative	0	No	No
1100	Kalikot	Baitee RM WN-8	8	M	H025	H025P104	A	Negative	P10	Negative	No	Negative	0	No	No
1101	Kalikot	Baitee RM WN-8	48	M	H026	H026P101	A	Negative	P10	Negative	No	Negative	0	No	No
1102	Kalikot	Baitee RM WN-8	22	F	H026	H026P102	A	Negative	P10	Negative	No	Negative	0	No	No
1103	Kalikot	Baitee RM WN-8	16	M	H026	H026P105	A	Negative	P10	Negative	No	Negative	0	No	No
1104	Kalikot	Baitee RM WN-8	13	M	H026	H026P106	A	Negative	P10	Negative	No	Negative	0	No	No
1105	Kalikot	Baitee RM WN-8	15	F	H026	H026P107	A	Negative	P10	Negative	No	Negative	0	No	No
1106	Kalikot	Baitee RM WN-8	3	M	H026	H026P108	A	Negative	P10	Negative	No	Negative	0	No	No
1107	Kalikot	Baitee RM WN-8	40	M	H027	H027P101	A	Negative	P10	Negative	No	Negative	0	No	No
1108	Kalikot	Baitee RM WN-8	15	M	H027	H027P102	A	Negative	P10	Negative	No	Negative	0	No	No
1109	Kalikot	Baitee RM WN-8	65	F	H027	H027P103	A	Negative	P10	Negative	No	Negative	0	No	No
1110	Kalikot	Baitee RM WN-8	35	M	H027	H027P104	A	Negative	P10	Negative	No	Negative	0	No	No
1111	Kalikot	Baitee RM WN-8	10	M	H027	H027P105	A	Negative	P10	Negative	No	Negative	0	No	No
1112	Kalikot	Raskot RM WN-8	40	M	H028	H028P101	A	Negative	P10	Negative	No	Negative	0	Yes	No
1113	Kalikot	Raskot RM WN-8	35	F	H028	H028P102	A	Negative	P10	Negative	No	Negative	0	No	No
1114	Kalikot	Raskot RM WN-8	18	M	H028	H028P103	A	Negative	P10	Negative	No	Negative	0	No	No
1115	Kalikot	Raskot RM WN-8	16	F	H028	H028P104	A	Negative	P10	Negative	No	Negative	0	No	No
1116	Kalikot	Raskot RM WN-8	15	F	H028	H028P105	A	Negative	P10	Negative	No	Negative	0	No	No
1117	Kalikot	Raskot RM WN-8	10	M	H028	H028P106	A	Negative	P10	Negative	No	Negative	0	No	No
1118	Kalikot	Raskot RM WN-8	6	M	H028	H028P107	A	Negative	P10	Negative	No	Negative	0	No	No
1119	Kalikot	Raskot RM WN-8	6	F	H028	H028P108	A	Negative	P10	Negative	No	Negative	0	No	No
1120	Kalikot	Raskot RM WN-8	5	F	H028	H028P109	A	Negative	P10	Negative	No	Negative	0	No	No
1121	Kalikot	Raskot RM WN-8	7	F	H028	H028P110	A	Negative	P11	Negative	No	Negative	0	No	No
1122	Kalikot	Raskot RM WN-8	18	M	H028	H028P111	A	Negative	P11	Negative	No	Negative	0	No	No
1123	Kalikot	Raskot RM WN-8	22	F	H029	H029P101	A	Negative	P10	Negative	No	Negative	0	No	No
1124	Kalikot	Raskot RM WN-8	14	M	H029	H029P102	A	Negative	P10	Negative	No	Negative	0	No	No
1125	Kalikot	Raskot RM WN-8	23	M	H029	H029P103	B	Negative	P10	Negative	No	Negative	0	No	No
1126	Kalikot	Raskot RM WN-8	25	F	H029	H029P104	A	Negative	P10	Negative	No	Negative	0	No	No
1127	Kalikot	Raskot RM WN-8	65	F	H029	H029P105	A	Negative	P10	Negative	No	Negative	0	No	No
1128	Kalikot	Raskot RM WN-8	5	F	H029	H029P106	A	Negative	P10	Negative	No	Negative	0	No	No
1129	Kalikot	Raskot RM WN-8	5	F	H029	H029P106	A	Negative	P10	Negative	No	Negative	0	No	No
1130	Kalikot	Raskot RM WN-8	55	M	H030	H030P101	B	Negative	P10	Negative	No	Negative	0	No	No
1131	Kalikot	Raskot RM WN-8	27	M	H030	H030P102	A	Negative	P10	Negative	No	Negative	0	No	No
1132	Kalikot	Raskot RM WN-8	48	M	H030	H030P104	A	Negative	P10	Negative	No	Negative	0	No	No
1133	Kalikot	Raskot RM WN-8	22	F	H030	H030P106	A	Negative	P10	Negative	No	Negative	0	No	No
1134	Kalikot	Raskot RM WN-8	31	M	H031	H031P101	D	Positive		Negative	Yes 2016	Positive		No	No
1135	Kalikot	Raskot RM WN-8	27	F	H031	H031P102	A	Negative		Negative	No	Negative	0	No	No
1136	Kalikot	Raskot RM WN-8	10	F	H031	H031P103	H	Positive		Positive	No	Negative	1	No	No
1137	Kalikot	Raskot RM WN-8	4	F	H031	H031P104	A	Negative		Negative	No	Negative	0	No	No
1138	Kalikot	Raskot RM WN-8	7	F	H031	H031P105	A	Negative		Negative	No	Negative	0	No	No
1139	Kalikot	Raskot RM WN-8	3	F	H031	H031P106	A	Negative	P10	Negative	No	Negative	0	No	No
1140	Kalikot	Raskot RM WN-8	30	F	H032	H032P102	A	Negative	P10	Negative	No	Negative	0	No	No
1141	Kalikot	Raskot RM WN-8	16	F	H032	H032P103	A	Negative	P10	Negative	No	Negative	0	No	No
1142	Kalikot	Raskot RM WN-8	13	M	H032	H032P104	A	Negative	P10	Negative	No	Negative	0	No	No
1143	Kalikot	Raskot RM WN-8	10	F	H032	H032P105	D	Positive	P10	Negative	No	Negative	1	No	No
1144	Kalikot	Raskot RM WN-8	8	M	H032	H032P106	A	Negative	P10	Negative	No	Negative	0	No	No
1145	Kalikot	Raskot RM WN-8	54	F	H033	H033P101	A	Negative	P10	Negative	No	Negative	0	No	No
1146	Kalikot	Raskot RM WN-8	20	M	H033	H033P102	A	Negative	P10	Negative	No	Negative	0	No	No
1147	Kalikot	Raskot RM WN-8	15	F	H033	H033P103	A	Negative	P10	Negative	No	Negative	0	No	No
1148	Kalikot	Raskot RM WN-8	13	F	H033	H033P104	A	Negative	P10	Negative	No	Negative	0	No	No
1149	Kalikot	Raskot RM WN-8	68	M	H034	H034P101	A	Negative	P10	Negative	No	Negative	0	No	No
1150	Kalikot	Raskot RM WN-8	66	F	H034	H034P102	A	Negative		Negative	No	Negative	0	No	No
1151	Kalikot	Raskot RM WN-8	32	M	H034	H034P103	A	Negative		Negative	No	Negative	0	No	No
1152	Kalikot	Raskot RM WN-8	32	F	H034	H034P104	A	Negative	P10	Negative	No	Negative	0	No	No
1153	Kalikot	Raskot RM WN-8	14	F	H034	H034P105	A	Negative	P10	Negative	No	Negative	0	No	No
1154	Kalikot	Raskot RM WN-8	3	F	H034	H034P106	A	Negative	P10	Negative	No	Negative	0	No	No
1155	Kalikot	Raskot RM WN-8	55	M	H035	H035P101	A	Negative	P10	Negative	No	Negative	0	No	No
1156	Kalikot	Raskot RM WN-8	40	F	H035	H035P102	A	Negative	P10	Negative	No	Negative	0	No	No
1157	Kalikot	Raskot RM WN-8	12	M	H035	H035P103	A	Negative	P10	Negative	No	Negative	0	No	No
1158	Kalikot	Raskot RM WN-8	16	F	H035	H035P104	A	Negative	P10	Negative	No	Negative	0	No	No
1159	Kalikot	Raskot RM WN-8	40	F	H036	H036P102	A	Negative	P10	Negative	No	Negative	0	No	No
1160	Kalikot	Raskot RM WN-8	13	M	H036	H036P103	A	Negative	P10	Negative	No	Negative	0	No	No
1161	Kalikot	Raskot RM WN-8	4	M	H036	H036P104	A	Negative	P10	Negative	No	Negative	0	No	No
1162	Kalikot	Raskot RM WN-8	40	F	H037	H037P101	A	Negative	P10	Negative	No	Negative	0	No	No
1163	Kalikot	Raskot RM WN-8	18	M	H037	H037P102	A	Negative	P10	Negative	No	Positive	1	No	No
1164	Kalikot	Raskot RM WN-8	16	F	H037	H037P103	A	Negative	P10	Negative	No	Negative	0	No	No
1165	Kalikot	Raskot RM WN-8	14	M	H038	H038P102	A	Negative	P10	Negative	No	Negative	0	No	No
1166	Kalikot	Raskot RM WN-8	45	F	H038	H038P103	A	Negative	P10	Negative	No	Negative	0	No	No
1167	Kalikot	Raskot RM WN-8	22	F	H038	H038P104	A	Negative		Negative	No	Negative	0	No	No
1168	Kalikot	Raskot RM WN-8	3	M	H038	H038P105	A	Negative		Negative	No	Negative	0	No	No
1169	Kalikot	Raskot RM WN-8	42	M	H039	H039P101	B	Negative		Negative	No	Negative	0	No	No
1170	Kalikot	Raskot RM WN-8	14	M	H039	H039P102	A	Negative		Negative	No	Negative	0	No	No
1171	Kalikot	Raskot RM WN-8	44	F	H040	H040P101	A	Negative	P10	Negative	No	Negative	0	No	No
1172	Kalikot	Raskot RM WN-8	25	M	H040	H040P102	A	Negative	P10	Negative	No	Negative	0	No	No
1173	Kalikot	Raskot RM WN-8	21	F	H040	H040P103	A	Negative	P10	Negative	No	Negative	0	No	No
1174	Kalikot	Raskot RM WN-8	4	F	H040	H040P104	A	Negative		Negative	No	Negative	0	No	No
1175	Kalikot	Raskot RM WN-8	34	M	H041	H041P102	A	Negative		Negative	No	Negative	0	No	No
1176	Kalikot	Raskot RM WN-8	55	F	H042	H042P101	A	Negative		Negative	No	Negative	0	No	No
1177	Kalikot	Raskot RM WN-8	18	F	H042	H042P102	H	Positive	P10	Positive	No	Negative	1	Yes	No
1178	Kalikot	Raskot RM WN-8	6	F	H042	H042P103	H	Positive	P10	Positive	Yes 2019	Positive		No	No
1179	Kalikot	Raskot RM WN-8	42	F	H043	H043P101	H	Positive	P10	Negative	Yes 2019	Positive		No	No
1180	Kalikot	Raskot RM WN-8	16	M	H043	H043P102	H	Positive	P10	Positive	No	Positive	1	No	No
1181	Pyuthan	Airawati WN-4	54	M	H001	H001P101	H	Positive		Negative	Yes 2018	Positive	NA	No	No
1182	Pyuthan	Airawati WN-4	26	M	H001	H001P103	A	Negative		Negative	No	Negative	0	No	No
1183	Pyuthan	Airawati WN-4	23	F	H001	H001P104	B	Negative		Negative	No	Negative	0	No	No
1184	Pyuthan	Airawati WN-4	5	F	H001	H001P105	F	Positive		Positive	No	Negative	1	Yes	No
1185	Pyuthan	Airawati WN-4	49	M	H002	H002P101	A	Negative		Negative	No	Negative	0	No	No
1186	Pyuthan	Airawati WN-4	21	F	H002	H002P103	A	Negative		Negative	No	Negative	0	No	No
1187	Pyuthan	Airawati WN-4	63	M	H003	H003P101	A	Negative		Negative	No	Negative	0	No	No
1188	Pyuthan	Airawati WN-4	61	F	H003	H003P102	A	Negative		Negative	No	Negative	0	No	No
1189	Pyuthan	Airawati WN-4	23	F	H003	H003P103	A	Negative		Negative	No	Negative	0	No	No
1190	Pyuthan	Airawati WN-4	34	M	H004	H004P101	A	Negative		Negative	No	Negative	0	No	No
1191	Pyuthan	Airawati WN-4	32	F	H004	H004P102	A	Negative		Negative	No	Negative	0	No	No
1192	Pyuthan	Airawati WN-4	13	F	H004	H004P103	A	Negative		Negative	No	Negative	0	No	No
1193	Pyuthan	Airawati WN-4	8	F	H004	H004P105	A	Negative		Negative	No	Negative	0	No	No
1194	Pyuthan	Airawati WN-4	43	M	H005	H005P101	H	Positive		Positive	Yes 2019	Positive	NA	No	No
1195	Pyuthan	Airawati WN-4	44	F	H005	H005P102	A	Negative		Negative	No	Negative	0	No	No
1196	Pyuthan	Airawati WN-4	14	F	H005	H005P103	H	Positive		Positive	NewKA	Positive_NKA	NA	No	No
1197	Pyuthan	Airawati WN-4	13	M	H005	H005P104	A	Negative		Negative	No	Negative	0	No	No
1198	Pyuthan	Airawati WN-4	18	M	H005	H005P105	A	Negative		Negative	No	Negative	0	No	No
1199	Pyuthan	Airawati WN-4	65	M	H006	H006P101	A	Negative		Negative	No	Negative	0	No	No
1200	Pyuthan	Airawati WN-4	63	F	H006	H006P102	A	Negative		Negative	No	Negative	0	No	No
1201	Pyuthan	Airawati WN-4	23	F	H006	H006P103	A	Negative		Negative	No	Negative	0	No	No
1202	Pyuthan	Airawati WN-4	24	M	H006	H006P104	A	Negative		Negative	No	Negative	0	No	No
1203	Pyuthan	Airawati WN-4	21	F	H006	H006P105	A	Negative		Negative	No	Negative	0	No	No
1204	Pyuthan	Airawati WN-4	64	M	H007	H007P101	A	Negative		Negative	No	Negative	0	No	No
1205	Pyuthan	Airawati WN-4	53	F	H007	H007P102	A	Negative		Negative	No	Negative	0	No	No
1206	Pyuthan	Airawati WN-4	19	M	H007	H007P103	A	Negative		Negative	No	Negative	0	No	No
1207	Pyuthan	Airawati WN-4	18	M	H007	H007P104	A	Negative		Negative	No	Negative	0	No	No
1208	Pyuthan	Airawati WN-4	72	M	H008	H008P101	A	Negative		Negative	No	Negative	0	No	No
1209	Pyuthan	Airawati WN-4	57	F	H008	H008P102	A	Negative		Negative	No	Negative	0	No	No
1210	Pyuthan	Airawati WN-4	14	F	H008	H008P103	A	Negative		Negative	No	Negative	0	No	No
1211	Pyuthan	Airawati WN-4	45	F	H009	H009P101	A	Negative		Negative	No	Negative	0	No	No
1212	Pyuthan	Airawati WN-4	22	F	H009	H009P102	A	Negative		Negative	No	Negative	0	No	No
1213	Pyuthan	Airawati WN-4	60	M	H010	H010P101	A	Negative		Negative	No	Negative	0	No	No
1214	Pyuthan	Airawati WN-4	24	F	H010	H010P102	A	Negative		Negative	No	Negative	0	No	No
1215	Pyuthan	Airawati WN-4	45	F	H010	H010P103	A	Negative		Negative	No	Negative	0	No	No
1216	Pyuthan	Airawati WN-4	28	M	H010	H010P104	A	Negative		Negative	No	Negative	0	No	No
1217	Pyuthan	Airawati WN-4	21	F	H011	H011P103	A	Negative		Negative	No	Negative	0	No	No
1218	Pyuthan	Airawati WN-4	19	F	H011	H011P104	A	Negative		Negative	No	Negative	0	No	No
1219	Pyuthan	Airawati WN-4	13	F	H011	H011P105	A	Negative		Negative	No	Negative	0	No	No
1220	Pyuthan	Airawati WN-4	30	F	H012	H012P101	A	Negative		Negative	No	Negative	0	No	No
1221	Pyuthan	Airawati WN-4	10	M	H012	H012P102	A	Negative		Negative	No	Negative	0	No	No
1222	Pyuthan	Airawati WN-4	41	F	H013	H013P102	A	Negative		Negative	No	Negative	0	No	No
1223	Pyuthan	Airawati WN-4	19	M	H013	H013P103	A	Negative		Negative	No	Negative	0	No	No
1224	Pyuthan	Airawati WN-4	30	M	H014	H014P101	A	Negative		Negative	No	Negative	0	No	No
1225	Pyuthan	Airawati WN-4	28	F	H014	H014P102	A	Negative		Negative	No	Negative	0	No	No
1226	Pyuthan	Airawati WN-4	10	F	H014	H014P103	F	Positive		Negative	No	Negative	1	No	No
1227	Pyuthan	Swargdwari RM-9	20	F	H015	H015P101	A	Negative		Negative	No	Negative	0	No	No
1228	Pyuthan	Swargdwari RM-9	32	F	H016	H016P101	A	Negative		Negative	No	Negative	0	No	No
1229	Pyuthan	Swargdwari RM-9	15	F	H016	H016P102	A	Negative		Negative	No	Negative	0	No	No
1230	Pyuthan	Swargdwari RM-9	13	M	H016	H016P103	A	Negative		Negative	No	Negative	0	No	No
1231	Pyuthan	Swargdwari RM-9	9	F	H016	H016P104	A	Negative		Negative	No	Negative	0	No	No
1232	Pyuthan	Swargdwari RM-9	43	F	H017	H017P101	A	Negative		Negative	No	Negative	0	No	No
1233	Pyuthan	Swargdwari RM-9	12	M	H017	H017P102	A	Negative		Negative	No	Negative	0	No	No
1234	Pyuthan	Swargdwari RM-9	50	F	H018	H018P102	A	Negative		Negative	No	Negative	0	No	No
1235	Pyuthan	Swargdwari RM-9	19	M	H018	H018P103	A	Negative		Negative	No	Negative	0	No	No
1236	Pyuthan	Swargdwari RM-9	18	M	H018	H018P104	A	Negative		Negative	No	Negative	0	No	No
1237	Pyuthan	Swargdwari RM-9	52	M	H020	H020P101	A	Negative		Negative	No	Negative	0	No	No
1238	Pyuthan	Swargdwari RM-9	48	F	H020	H020P102	A	Negative		Negative	No	Negative	0	No	No
1239	Pyuthan	Swargdwari RM-9	28	M	H020	H020P103	H	Positive		Negative	Yes 2018	Positive	NA	No	No
1240	Pyuthan	Swargdwari RM-9	25	F	H020	H020P104	E	Positive		Positive	No	Positive	1	No	No
1241	Pyuthan	Swargdwari RM-9	22	F	H020	H020P105	A	Negative		Negative	No	Negative	0	No	No
1242	Pyuthan	Swargdwari RM-9	16	F	H020	H020P106	A	Negative		Negative	No	Negative	0	No	No
1243	Pyuthan	Swargdwari RM-9	30	F	H021	H021P101	A	Negative		Negative	No	Negative	0	No	No
1244	Pyuthan	Swargdwari RM-9	10	M	H021	H021P102	A	Negative		Negative	No	Negative	0	No	No
1245	Pyuthan	Swargdwari RM-9	3	F	H021	H021P103	A	Negative		Negative	No	Negative	0	No	No
1246	Pyuthan	Swargdwari RM-9	35	F	H022	H022P101	A	Negative		Negative	No	Negative	0	No	No
1247	Pyuthan	Swargdwari RM-9	16	F	H022	H022P102	A	Negative		Negative	No	Negative	0	No	No
1248	Pyuthan	Swargdwari RM-9	11	F	H022	H022P103	A	Negative		Negative	No	Negative	0	No	No
1249	Pyuthan	Swargdwari RM-9	8	M	H022	H022P104	A	Negative		Negative	No	Negative	0	No	No
1250	Pyuthan	Swargdwari RM-9	7	M	H022	H022P105	A	Negative		Negative	No	Negative	0	No	No
1251	Pyuthan	Swargdwari RM-9	84	M	H023	H023P101	A	Negative		Negative	No	Negative	0	No	No
1252	Pyuthan	Swargdwari RM-9	75	F	H023	H023P102	A	Negative		Negative	No	Negative	0	No	No
1253	Pyuthan	Swargdwari RM-9	35	F	H024	H024P101	A	Negative		Negative	No	Negative	0	No	No
1254	Pyuthan	Swargdwari RM-9	14	M	H024	H024P102	A	Negative		Negative	No	Negative	0	No	No
1255	Pyuthan	Swargdwari RM-9	23	F	H025	H025P101	A	Negative		Negative	No	Negative	0	No	No
1256	Pyuthan	Jorapata WN-9	66	M	H026	H026P101	H	Positive		Negative	Yes 2018	Positive	NA	No	No
1257	Pyuthan	Jorapata WN-9	58	F	H026	H026P102	A	Negative		Negative	No	Negative	0	No	No
1258	Pyuthan	Jorapata WN-9	15	M	H026	H026P103	H	Positive		Positive	No	Positive	1	Yes	No
1259	Pyuthan	Jorapata WN-9	46	F	H027	H027P101	A	Negative		Negative	No	Negative	0	No	No
1260	Pyuthan	Jorapata WN-9	48	M	H027	H027P102	A	Negative		Negative	No	Negative	0	No	No
1261	Pyuthan	Jorapata WN-9	20	F	H027	H027P103	A	Negative		Negative	No	Negative	0	No	No
1262	Pyuthan	Jorapata WN-9	16	F	H027	H027P104	A	Negative		Negative	No	Negative	0	No	No
1263	Pyuthan	Jorapata WN-9	14	M	H027	H027P105	A	Negative		Negative	No	Negative	0	No	No
1264	Pyuthan	Jorapata WN-9	36	F	H028	H028P101	A	Negative		Negative	No	Negative	0	No	No
1265	Pyuthan	Jorapata WN-9	13	M	H028	H028P102	A	Negative		Negative	No	Negative	0	No	No
1266	Pyuthan	Jorapata WN-9	5	M	H028	H028P103	A	Negative		Negative	No	Negative	0	No	No
1267	Pyuthan	Jorapata WN-9	70	M	H029	H029P101	A	Negative		Negative	No	Negative	0	No	No
1268	Pyuthan	Jorapata WN-9	68	F	H029	H029P102	A	Negative		Negative	No	Negative	0	No	No
1269	Pyuthan	Jorapata WN-9	49	M	H030	H030P101	A	Negative		Negative	No	Negative	0	No	No
1270	Pyuthan	Jorapata WN-9	45	F	H030	H030P102	A	Negative		Negative	No	Negative	0	No	No
1271	Pyuthan	Jorapata WN-9	27	F	H030	H030P103	A	Negative		Negative	No	Negative	0	No	No
1272	Pyuthan	Jorapata WN-9	12	F	H030	H030P104	A	Negative		Negative	No	Negative	0	No	No
1273	Pyuthan	Jorapata WN-9	16	M	H030	H030P105	A	Negative		Negative	No	Negative	0	No	No
1274	Pyuthan	Jorapata WN-9	25	F	H030	H030P106	A	Negative		Negative	No	Negative	0	No	No
1275	Pyuthan	Jorapata WN-9	50	M	H032	H032P101	E	Positive		Negative	Yes 2018	Positive	NA	No	No
1276	Pyuthan	Jorapata WN-9	45	F	H032	H032P102	A	Negative		Negative	No	Negative	0	No	No
1277	Pyuthan	Jorapata WN-9	68	F	H032	H032P103	A	Negative		Negative	No	Negative	0	No	No
1278	Pyuthan	Jorapata WN-9	68	M	H032	H032P104	A	Negative		Negative	No	Negative	0	No	No
1279	Pyuthan	Jorapata WN-9	15	F	H032	H032P105	A	Negative		Negative	No	Negative	0	No	No
1280	Pyuthan	Jorapata WN-9	13	M	H032	H032P106	H	Positive		Positive	No	Positive	1	No	No
1281	Pyuthan	Jorapata WN-9	55	M	H033	H033P101	A	Negative		Negative	No	Negative	0	No	No
1282	Pyuthan	Jorapata WN-9	20	F	H033	H033P102	A	Negative		Negative	No	Negative	0	No	No
1283	Pyuthan	Jorapata WN-9	34	M	H034	H034P101	A	Negative		Negative	No	Negative	0	No	No
1284	Pyuthan	Jorapata WN-9	29	F	H034	H034P102	A	Negative		Negative	No	Negative	0	No	No
1285	Pyuthan	Jorapata WN-9	13	M	H034	H034P103	A	Negative		Negative	No	Negative	0	No	No
1286	Pyuthan	Jorapata WN-9	6	F	H034	H034P104	A	Negative		Negative	No	Negative	0	No	No
1287	Pyuthan	Jorapata WN-9	49	M	H035	H035P101	A	Negative		Negative	No	Negative	0	No	No
1288	Pyuthan	Jorapata WN-9	46	F	H035	H035P102	A	Negative		Negative	No	Negative	0	No	No
1289	Pyuthan	Jorapata WN-9	26	F	H035	H035P103	A	Negative		Negative	No	Negative	0	No	No
1290	Pyuthan	Jorapata WN-9	23	F	H035	H035P104	A	Negative		Negative	No	Negative	0	No	No
1291	Pyuthan	Jorapata WN-9	55	M	H036	H036P101	A	Negative		Negative	No	Negative	0	No	No
1292	Pyuthan	Jorapata WN-9	15	M	H036	H036P102	A	Negative		Negative	No	Negative	0	No	No
1293	Pyuthan	Jorapata WN-9	60	F	H037	H037P101	A	Negative		Negative	No	Negative	0	No	No
1294	Pyuthan	Jorapata WN-9	45	F	H037	H037P102	A	Negative		Negative	No	Negative	0	No	No
1295	Pyuthan	Jorapata WN-9	19	M	H037	H037P103	A	Negative		Negative	No	Negative	0	No	No
1296	Pyuthan	Jorapata WN-9	60	F	H038	H038P101	A	Negative		Negative	No	Negative	0	No	No
1297	Pyuthan	Jorapata WN-9	35	F	H038	H038P102	A	Negative		Negative	No	Negative	0	No	No
1298	Pyuthan	Jorapata WN-9	17	M	H038	H038P103	A	Negative		Negative	No	Negative	0	No	No
1299	Pyuthan	Jorapata WN-9	12	M	H038	H038P104	A	Negative		Negative	No	Negative	0	No	No
1300	Pyuthan	Jorapata WN-9	35	M	H038	H038P105	A	Negative		Negative	No	Negative	0	No	No
1301	Pyuthan	Jorapata WN-9	35	M	H039	H039P101	A	Negative		Negative	No	Negative	0	No	No
1302	Pyuthan	Jorapata WN-9	63	M	H040	H040P101	A	Negative		Negative	No	Negative	0	No	No
1303	Pyuthan	Jorapata WN-9	19	F	H040	H040P102	A	Negative		Negative	No	Negative	0	No	No
1304	Pyuthan	Jorapata WN-9	25	F	H040	H040P103	A	Negative		Negative	No	Negative	0	No	No
1305	Pyuthan	Jorapata WN-9	62	F	H040	H040P104	A	Negative		Negative	No	Negative	0	No	No
1306	Pyuthan	Jorapata WN-9	44	M	H041	H041P101	A	Negative		Negative	No	Negative	0	No	No
1307	Pyuthan	Jorapata WN-9	11	M	H041	H041P102	A	Negative		Negative	No	Negative	0	No	No
1308	Pyuthan	Jorapata WN-9	6	M	H041	H041P103	A	Negative		Negative	No	Negative	0	No	No
1309	Pyuthan	Jorapata WN-9	14	M	H041	H041P104	A	Negative		Negative	No	Negative	0	No	No
1310	Pyuthan	Jorapata WN-9	39	F	H041	H041P105	A	Negative		Negative	No	Negative	0	No	No
1311	Pyuthan	Jorapata WN-9	39	F	H042	H042P101	A	Negative		Negative	No	Negative	0	No	No
1312	Pyuthan	Jorapata WN-9	18	F	H042	H042P102	A	Negative		Negative	No	Negative	0	No	No
1313	Pyuthan	Jorapata WN-9	15	M	H042	H042P103	A	Negative		Negative	No	Negative	0	No	No
1314	Pyuthan	Jorapata WN-9	17	F	H042	H042P104	A	Negative		Negative	No	Negative	0	No	No
1315	Pyuthan	Jorapata WN-9	46	M	H043	H043P101	A	Negative		Negative	No	Negative	0	No	No
1316	Pyuthan	Jorapata WN-9	45	F	H043	H043P102	A	Negative		Negative	No	Negative	0	No	No
1317	Pyuthan	Jorapata WN-9	26	M	H043	H043P103	A	Negative		Negative	No	Negative	0	No	No
1318	Pyuthan	Jorapata WN-9	22	F	H043	H043P104	A	Negative		Negative	No	Negative	0	No	No
1319	Pyuthan	Jorapata WN-9	26	M	H044	H044P101	A	Negative		Negative	No	Negative	0	No	No
1320	Pyuthan	Jorapata WN-9	21	F	H044	H044P102	A	Negative		Negative	No	Negative	0	No	No
1321	Pyuthan	Jorapata WN-9	30	M	H045	H045P101	A	Negative		Negative	No	Negative	0	No	No
1322	Pyuthan	Jorapata WN-9	27	F	H045	H045P102	A	Negative		Negative	No	Negative	0	No	No
1323	Pyuthan	Jorapata WN-9	50	M	H045	H045P103	A	Negative		Negative	No	Negative	0	No	No
1324	Pyuthan	Jorapata WN-9	18	F	H045	H045P104	A	Negative		Negative	No	Negative	0	No	No
1325	Pyuthan	Jorapata WN-9	20	M	H045	H045P105	A	Negative		Negative	No	Negative	0	No	No
1326	Pyuthan	Jorapata WN-9	7	F	H045	H045P106	A	Negative		Negative	No	Negative	0	No	No
1327	Pyuthan	Jorapata WN-9	23	F	H046	H046P101	A	Negative		Negative	No	Negative	0	No	No
1328	Pyuthan	Jorapata WN-9	43	F	H047	H047P101	A	Negative		Negative	No	Negative	0	No	No
1329	Pyuthan	Jorapata WN-9	9	F	H047	H047P102	A	Negative		Negative	No	Negative	0	No	No
1330	Pyuthan	Jorapata WN-9	8	F	H047	H047P103	A	Negative		Negative	No	Negative	0	No	No
1331	Pyuthan	Jorapata WN-9	44	F	H048	H048P101	A	Negative		Negative	No	Negative	0	No	No
1332	Pyuthan	Jorapata WN-9	18	M	H048	H048P102	A	Negative		Negative	No	Negative	0	No	No
1333	Pyuthan	Jorapata WN-9	41	F	H049	H049P101	A	Negative		Negative	No	Negative	0	No	No
1334	Pyuthan	Jorapata WN-9	32	F	H050	H050P101	A	Negative		Negative	No	Negative	0	No	No
1335	Pyuthan	Jorapata WN-9	11	F	H050	H050P102	A	Negative		Negative	No	Negative	0	No	No
1336	Pyuthan	Jorapata WN-9	9	M	H050	H050P102	A	Negative		Negative	No	Negative	0	No	No
1337	Pyuthan	Jorapata WN-9	77	M	H051	H051P101	A	Negative		Negative	No	Negative	0	No	No
1338	Pyuthan	Jorapata WN-9	70	M	H052	H052P101	A	Negative		Negative	No	Negative	0	No	No
1339	Pyuthan	Jorapata WN-9	60	F	H052	H052P102	A	Negative		Negative	No	Negative	0	No	No
1340	Pyuthan	Jorapata WN-9	32	F	H052	H052P103	A	Negative		Negative	No	Negative	0	No	No
1341	Pyuthan	Jorapata WN-9	21	F	H053	H053P101	A	Negative		Negative	No	Negative	0	No	No
1342	Pyuthan	Jorapata WN-9	6	F	H053	H053P102	A	Negative		Negative	No	Negative	0	No	No
1343	Pyuthan	Jorapata WN-9	32	F	H057	H057P101	A	Negative		Negative	No	Negative	0	No	No
1344	Pyuthan	Jorapata WN-9	6	M	H057	H057P107	A	Negative		Negative	No	Negative	0	No	No
1345	Pyuthan	Jorapata WN-9	56	M	H058	H058P101	A	Negative		Negative	No	Negative	0	No	No
1346	Pyuthan	Jorapata WN-9	48	F	H058	H058P102	A	Negative		Negative	No	Negative	0	No	No
1347	Pyuthan	Jorapata WN-9	22	F	H058	H058P104	B	Negative		Negative	No	Negative	0	No	No
1348	Pyuthan	Jorapata WN-9	38	F	H059	H059P101	A	Negative		Negative	No	Negative	0	No	No
1349	Pyuthan	Jorapata WN-9	25	F	H061	H061P102	A	Negative		Negative	No	Negative	0	No	No
1350	Pyuthan	Jorapata WN-9	36	F	H071	H071P101	A	Negative		Negative	No	Negative	0	No	No
1351	Pyuthan	Jorapata WN-9	10	M	H071	H071P102	A	Negative		Negative	No	Negative	0	No	No
1352	Pyuthan	Jorapata WN-9	7	M	H071	H071P103	A	Negative		Negative	No	Negative	0	No	No
1353	Pyuthan	Jorapata WN-9	35	M	H072	H072P101	H	Positive		Positive	No	Positive	1	Yes	No
1354	Pyuthan	Jorapata WN-9	17	M	H072	H073P101	H	Positive		Positive	No	Negative	1	No	No
						2.95567

## Sheet: All_DAT + 
SN	District	Address	Age	age_cat	Gender	House ID	Sample_code	DAT_Value	DAT_Result		qPCR_Result	Past KA	VL_family	rK39 Test	At least one +ve	Family H/O	Travel exposure
1	Bajura	Jagarnath WN-2	14	2	M	H002	H002P108	E	Positive	P10	Positive	No	No	Negative	1	No	No
2	Bajura	Jagarnath WN-2	12		M	H002	H002P109	B	Negative	P10	Negative	NewKA		Positive_NKA	NA	No	No
3	Bajura	Jagarnath WN-2	7	2	F	H003	H003P106	E	Positive	P10	Negative	No		Negative	1	No	No
4	Bajura	Jagarnath WN-2	5		F	H003	H003P107	H	Positive	P	Negative	Yes 2018		Positive	NA	Yes	No
5	Bajura	Jagarnath WN-2	6	2	F	H005	H005P108	D	Positive	P10	Negative	No		Negative	1	Yes	No
6	Bajura	Jagarnath WN-2	5		M	H005	H005P109	H	Positive	P10	Positive	Yes 2017		Positive	NA	Yes	No
7	Bajura	Jagarnath WN-2	12		M	H008	H008P108	D	Positive	P10	Negative	NewKA		Positive_NKA	NA	No	No
8	Bajura	Jagarnath WN-2	5		M	H008	H008P111	H	Positive	P11	Negative	NewKA		Positive_NKA	NA	No	No
9	Bajura	Jagarnath WN-2	14		F	H010	H010P102	H	Positive	P10	Negative	NewKA		Positive_NKA	NA	No	No
10	Bajura	Jagarnath WN-2	12		M	H017	H017P104	E	Positive	P10	Negative	Yes 2017		Positive	NA	No	No
11	Bajura	Jagarnath WN-5	6	2	M	H021	H021P103	H	Positive	P10	Negative	No		Negative	1	No	No
12	Bajura	Jagarnath WN-5	5		F	H022	H022P103	H	Positive	P10	Negative	Yes 2018		Positive	NA	No	No
13	Bajura	Jagarnath WN-5	19		F	H023	H023P103	D	Positive	P10	Negative	Yes 2018		Positive	NA	No	No
14	Bajura	Jagarnath WN-5	13	2	M	H028	H028P105	H	Positive		Negative	No		Negative	1	No	No
15	Bajura	Jagarnath WN-5	12	2	F	H029	H029P105	H	Positive		Negative	No		Negative	1	No	No
16	Bajura	Jagarnath WN-5	11	2	M	H031	H031P106	F	Positive	P10	Negative	No		Negative	1	No	No
17	Bajura	Jagarnath WN-5	14		F	H033	H033P105	A	Negative		Negative	No		Positive	1	No	No
18	Bajura	Jagarnath WN-5	17	3	M	H034	H034P102	E	Positive	P10	Negative	No		Negative	1	No	No
19	Bajura	Jagarnath WN-5	12		F	H035	H035P106	A	Negative	P10	Negative	No		Positive	1	No	No
20	Bajura	Jagarnath WN-5	27		F	H036	H036P102	E	Positive	P10	Negative	Yes 2017		Positive	NA	No	No
21	Bajura	Jagarnath WN-5	10		F	H036	H036P104	A	Negative	P10	Negative	No		Positive	1	No	No
22	Bajura	Budhinand WN-1	38		M	H056	H056P101	D	Positive	P10	Negative	Yes 2016		Positive	NA	No	No
23	Bajura	Budhinand WN-1	14		F	H056	H056P102	H	Positive	P10	Negative	NewKA		Positive_NKA	NA	No	No
24	Bajura	Budhinand WN-1	40	5	M	H056	H056P103	F	Positive	P10	Negative	No		Negative	1	No	No
25	Banke	Puraina WN-21	29		M	BK001	BK001P102	H	Positive		Negative	Yes 2073		Positive	NA	No	Yes
26	Banke	Puraina WN-21	29		F	BK001	BK001P103	H	Positive		Negative	Yes 2074		Positive	NA	No	Yes
27	Banke	Puraina WN-21	24	3	M	BK015	BK015P104	H	Positive		Positive	No		Positive	1	No	No
28	Banke	Puraina WN-21	19	3	M	BK015	BK015P107	D	Positive		Negative	No		Negative	1	No	No
29	Banke	Puraina WN-21	15	2	F	BK027	BK027P103	H	Positive		Positive	No		Positive	1	No	No
30	Banke	Puraina WN-21	13	2	F	BK027	BK027P104	D	Positive		Negative	No		Negative	1	No	No
31	Banke	Mahedrapur -2	25		M	BK045	BK045P103	D	Positive		Negative	YES 2074		Positive	NA	No	No
32	Banke	Mahedrapur -2	13	2	M	BK046	BK046P102	H	Positive		Negative	No		Positive	1	No	No
33	Banke	Mahedrapur -2	11	2	M	BK046	BK046P103	D	Positive		Negative	No		Negative	1	No	No
34	Bardiya	Shantipur-5	18		M	BD001	BD001P103	H	Positive		Negative	Yes 2017		Positive	NA	No	No
35	Bardiya	Shantipur-5	16	3	M	BD001	BD001P104	E	Positive		Negative	No		Positive	1	No	No
36	Bardiya	Shantipur-5	21	3	F	BD001	BD001P106	D	Positive		Negative	No		Negative	1	No	No
37	Bardiya	Shantipur-5	23	3	M	BD015	BD015P102	H	Positive		Negative	No		Positive	1	No	No
38	Bardiya	Shantipur-5	17	3	M	BD016	BD016P102	D	Positive		Negative	No		Negative	1	No	No
39	Bardiya	Shantipur-5	42	5	F	BD016	BD016P104	D	Positive		Negative	No		Negative	1	No	No
40	Bardiya	Baida WN-10	27	4	M	BD041	BD041P104	D	Positive		Negative	No		Negative	1	No	No
41	Bardiya	Baida WN-10	21	3	M	BD041	BD041P107	H	Positive		Positive	No		Positive	1	No	No
42	Bardiya	Baida WN-10	60	6	M	BD041	BD041P108	D	Positive		Negative	No		Negative	1	No	No
43	Bardiya	Baida WN-10	59		M	BD041	BD041P109	D	Positive		Negative	Yes 2017		Positive	NA	No	No
44	Dang	Dhanauri RM WN-3	30	4	M	H003	H003P101	D	Positive		Negative	No		Negative	1	No	No
45	Dang	Dhanauri RM WN-3	48		M	H006	H006P101	D	Positive		Negative	Yes 2018		Positive	NA	No	Yes
46	Dang	Dhanauri RM WN-3	46	6	F	H006	H006P102	H	Positive		Negative	No		Positive	1	Yes	No
47	Dang	Tulshipur M WN-5	18	3	M	H037	H037P103	D	Positive		Negative	No		Negative	1	No	No
48	Dang	Tulshipur M WN-5	25		F	H040	H040P101	D	Positive		Negative	Yes 2017		Positive	NA	No	No
49	Dang	Lamahi M WN-5	25		M	H066	H066P102	D	Positive		Negative	Yes 2018		Positive	NA	No	No
50	Dang	Lamahi M WN-5	28	4	F	H066	H066P103	H	Positive		Negative	No		Negative	1	No	No
51	Dang	Lamahi M WN-5	27	4	F	H074	H074P101	E	Positive		Negative	No		Positive	1	No	No
52	Dailekh	Dullu Municipality - 11	33		F	H123	H123P103	E	Positive		Negative	Yes 2019		Positive	NA	No	Yes
53	Dailekh	Dullu Municipality - 11	6		M	H123	H123P104	B	Negative		Negative	No		Positive	1	Yes	No
54	Dailekh	Bhairabi RM WN-5	49		M	H125	H125P101	D	Positive		Negative	Yes 2018		Positive	NA	No	Yes
55	Dailekh	Bhairabi RM WN-5	45	5	F	H125	H125P102	H	Positive		Negative	No		Positive	1	No	No
56	Dailekh	Bhairabi RM WN-5	17	3	F	H127	H127P102	F	Positive		Negative	No		Negative	1	No	No
57	Dailekh	Bhairabi RM WN-5	16	3	M	H128	H128P102	D	Positive		Negative	No		Negative	1	No	No
58	Dailekh	Guranse RM-WN-4	7	2	F	H137	H137P102	D	Positive		Negative	No		Positive	1	Yes	No
59	Dailekh	Guranse RM-WN-4	25		M	H137	H137P105	H	Positive		Negative	Yes 2018		Positive	NA	No	Yes
60	Kalikot	Fukot WN-9	6		M	H001	H001P105	D	Positive	P10	Negative	Yes 2018		Positive	NA	No	No
61	Kalikot	Fukot WN-9	5	1	M	H001	H002P106	H	Positive	P10	Negative	No		Positive	1	No	No
62	Kalikot	Fukot WN-9	9	2	M	H007	H007P103	D	Positive	P10	Negative	No		Negative	1	No	No
63	Kalikot	Fukot WN-9	14	2	M	H013	H013P103	E	Positive	P10	Negative	No		Positive	1	No	No
64	Kalikot	Baitee RM WN-8	9		M	H020	H020P109	A	Negative	P10	Negative	No		Positive	1	No	No
65	Kalikot	Baitee RM WN-8	16	3	M	H021	H021P105	H	Positive	P10	Negative	No		Negative	1	Yes	No
66	Kalikot	Baitee RM WN-8	3		F	H021	H021P106	E	Positive	P10	Negative	Yes 2018		Positive	NA	No	No
67	Kalikot	Raskot RM WN-8	31		M	H031	H031P101	D	Positive		Negative	Yes 2016		Positive	NA	No	No
68	Kalikot	Raskot RM WN-8	10	2	F	H031	H031P103	H	Positive		Negative	No		Negative	1	No	No
69	Kalikot	Raskot RM WN-8	10	2	F	H032	H032P105	D	Positive	P10	Negative	No		Negative	1	No	No
70	Kalikot	Raskot RM WN-8	18		M	H037	H037P102	A	Negative	P10	Negative	No		Positive	1	No	No
71	Kalikot	Raskot RM WN-8	18	3	F	H042	H042P102	H	Positive	P10	Negative	No		Negative	1	Yes	No
72	Kalikot	Raskot RM WN-8	6		F	H042	H042P103	H	Positive	P10	Negative	Yes 2019		Positive	NA	No	No
73	Kalikot	Raskot RM WN-8	42		F	H043	H043P101	H	Positive	P10	Negative	Yes 2019		Positive	NA	No	No
74	Kalikot	Raskot RM WN-8	16	3	M	H043	H043P102	H	Positive	P10	Negative	No		Positive	1	No	No
75	Pyuthan	Airawati WN-4	54		M	H001	H001P101	H	Positive		Negative	Yes 2018		Positive	NA	No	No
76	Pyuthan	Airawati WN-4	5	1	F	H001	H001P105	F	Positive		Negative	No		Negative	1	Yes	No
77	Pyuthan	Airawati WN-4	43		M	H005	H005P101	H	Positive		Negative	Yes 2019		Positive	NA	No	No
78	Pyuthan	Airawati WN-4	14		F	H005	H005P103	A	Negative		Negative	NewKA		Positive_NKA	NA	No	No
79	Pyuthan	Airawati WN-4	10	2	F	H014	H014P103	F	Positive		Negative	No		Negative	1	No	No
80	Pyuthan	Swargdwari RM-9	28		M	H020	H020P103	H	Positive		Negative	Yes 2018		Positive	NA	No	No
81	Pyuthan	Swargdwari RM-9	25	3	F	H020	H020P104	E	Positive		Negative	No		Positive	1	No	No
82	Pyuthan	Jorapata WN-9	66		M	H026	H026P101	H	Positive		Negative	Yes 2018		Positive	NA	No	No
83	Pyuthan	Jorapata WN-9	15	2	M	H026	H026P103	H	Positive		Negative	No		Positive	1	Yes	No
84	Pyuthan	Jorapata WN-9	50		M	H032	H032P101	E	Positive		Negative	Yes 2018		Positive	NA	No	No
85	Pyuthan	Jorapata WN-9	13	2	M	H032	H032P106	H	Positive		Negative	No		Positive	1	No	No
86	Pyuthan	Jorapata WN-9	35	4	M	H072	H072P101	H	Positive		Negative	No		Positive	1	Yes	No
87	Pyuthan	Jorapata WN-9	17	3	M	H072	H072P102	H	Positive		Negative	No		Negative	1	No	No
				Male	28	0.595
				Female	19	0.404
		DAT titer	Results
		1:200	Negative
		1:400	Negative
		1:800	Negative
		1:1600	Positive

## Sheet: All_rK39 +
SN	District	Address	Age	Gender	House ID	Sample_code	DAT_Value	DAT_Result		qPCR_Result	Past KA	rK39 Test	Family H/O	Travel exposure
1	Bajura	Jagarnath WN-2	12	M	H002	H002P109	B	Negative	P10	Negative	NewKA	Positive_NKA	No	No
2	Bajura	Jagarnath WN-2	5	F	H003	H003P107	H	Positive	P	Negative	Yes 2018	Positive	Yes	No
3	Bajura	Jagarnath WN-2	5	M	H005	H005P109	H	Positive	P10	Positive	Yes 2017	Positive	Yes	No
4	Bajura	Jagarnath WN-2	12	M	H008	H008P108	D	Positive	P10	Negative	NewKA	Positive_NKA	No	No
5	Bajura	Jagarnath WN-2	5	M	H008	H008P111	H	Positive	P11	Negative	NewKA	Positive_NKA	No	No
6	Bajura	Jagarnath WN-2	14	F	H010	H010P102	H	Positive	P10	Negative	NewKA	Positive_NKA	No	No
7	Bajura	Jagarnath WN-2	12	M	H017	H017P104	E	Positive	P10	Negative	Yes 2017	Positive	No	No
8	Bajura	Jagarnath WN-5	5	F	H022	H022P103	H	Positive	P10	Negative	Yes 2018	Positive	No	No
9	Bajura	Jagarnath WN-5	19	F	H023	H023P103	D	Positive	P10	Negative	Yes 2018	Positive	No	No
10	Bajura	Jagarnath WN-5	14	F	H033	H033P105	A	Negative		Negative	No	Positive	No	No
11	Bajura	Jagarnath WN-5	12	F	H035	H035P106	A	Negative	P10	Negative	No	Positive	No	No
12	Bajura	Jagarnath WN-5	27	F	H036	H036P102	E	Positive	P10	Negative	Yes 2017	Positive	No	No
13	Bajura	Jagarnath WN-5	10	F	H036	H036P104	A	Negative	P10	Negative	No	Positive	No	No
14	Bajura	Budhinand WN-1	38	M	H056	H056P101	D	Positive	P10	Negative	Yes 2016	Positive	No	No
15	Bajura	Budhinand WN-1	14	F	H056	H056P102	H	Positive	P10	Negative	NewKA	Positive_NKA	No	No
16	Banke	Puraina WN-21	29	M	BK001	BK001P102	H	Positive		Negative	Yes 2073	Positive	No	Yes
17	Banke	Puraina WN-21	29	F	BK001	BK001P103	H	Positive		Negative	Yes 2074	Positive	No	Yes
18	Banke	Puraina WN-21	24	M	BK015	BK015P104	H	Positive		L. donovani PCR positive	No	Positive	No	No
19	Banke	Puraina WN-21	15	F	BK027	BK027P103	H	Positive		L. donovani PCR positive	No	Positive	No	No
20	Banke	Mahedrapur -2	25	M	BK045	BK045P103	D	Positive		Negative	YES 2074	Positive	No	No
21	Banke	Mahedrapur -2	13	M	BK045	BK046P102	H	Positive		Negative	No	Positive	No	No
22	Bardiya	Shantipur-5	18	M	BD001	BD001P103	H	Positive		Negative	Yes 2017	Positive	No	No
23	Bardiya	Shantipur-5	16	M	BD001	BD001P104	E	Positive		Negative	No	Positive	No	No
24	Bardiya	Shantipur-5	23	M	BD015	BD015P102	H	Positive		Negative	No	Positive	No	No
25	Bardiya	Baida WN-10	21	M	BD041	BD041P107	H	Positive		L. donovani PCR positive	No	Positive	No	No
26	Bardiya	Baida WN-10	59	M	BD041	BD041P109	D	Positive		Negative	Yes 2017	Positive	No	No
27	Dang	Dhanauri RM WN-3	48	M	H006	H006P101	D	Positive		Negative	Yes 2018	Positive	No	Yes
28	Dang	Dhanauri RM WN-3	46	F	H006	H006P102	H	Positive		Negative	No	Positive	Yes	No
29	Dang	Tulshipur M WN-5	25	F	H040	H040P101	D	Positive		Negative	Yes 2017	Positive	No	No
30	Dang	Lamahi M WN-5	25	M	H066	H066P102	D	Positive		Negative	Yes 2018	Positive	No	No
31	Dang	Lamahi M WN-5	27	F	H074	H074P101	E	Positive		Negative	No	Positive	No	No
32	Dailekh	Dullu Municipality - 11	33	F	H123	H123P103	E	Positive		Negative	Yes 2019	Positive	No	Yes
33	Dailekh	Dullu Municipality - 11	6	M	H123	H123P104	B	Negative		Negative	No	Positive	Yes	No
34	Dailekh	Bhairabi RM WN-5	49	M	H125	H125P101	D	Positive		Negative	Yes 2018	Positive	No	Yes
35	Dailekh	Bhairabi RM WN-5	45	F	H125	H125P102	H	Positive		Negative	No	Positive	No	No
36	Dailekh	Guranse RM-WN-4	7	F	H137	H137P102	D	Positive		Negative	No	Positive	Yes	No
37	Dailekh	Guranse RM-WN-4	25	M	H137	H137P105	H	Positive		Negative	Yes 2018	Positive	No	Yes
38	Kalikot	Fukot WN-9	6	M	H001	H001P105	D	Positive	P10	Negative	Yes 2018	Positive	No	No
39	Kalikot	Fukot WN-9	5	M	H001	H002P106	H	Positive	P10	Negative	No	Positive	No	No
40	Kalikot	Fukot WN-9	14	M	H013	H013P103	E	Positive	P10	Negative	No	Positive	No	No
41	Kalikot	Baitee RM WN-8	9	M	H020	H020P109	A	Negative	P10	Negative	No	Positive	No
42	Kalikot	Baitee RM WN-8	3	F	H021	H021P106	E	Positive	P10	Negative	Yes 2018	Positive	No	No
43	Kalikot	Raskot RM WN-8	31	M	H031	H031P101	D	Positive		Negative	Yes 2016	Positive	No	No
44	Kalikot	Raskot RM WN-8	18	M	H037	H037P102	A	Negative	P10	Negative	No	Positive	No
45	Kalikot	Raskot RM WN-8	6	F	H042	H042P103	H	Positive	P10	Negative	Yes 2019	Positive	No	No
46	Kalikot	Raskot RM WN-8	42	F	H043	H043P101	H	Positive	P10	Negative	Yes 2019	Positive	No	No
47	Kalikot	Raskot RM WN-8	16	M	H043	H043P102	H	Positive	P10	Negative	No	Positive	No	No
48	Pyuthan	Airawati WN-4	54	M	H001	H001P101	H	Positive		Negative	Yes 2018	Positive	No	No
49	Pyuthan	Airawati WN-4	43	M	H005	H005P101	H	Positive		Negative	Yes 2019	Positive	No	No
50	Pyuthan	Airawati WN-4	14	F	H005	H005P103	A	Negative		Negative	NewKA	Positive_NKA
51	Pyuthan	Swargdwari RM-9	28	M	H020	H020P103	H	Positive		Negative	Yes 2018	Positive	No	No
52	Pyuthan	Swargdwari RM-9	25	F	H020	H020P104	E	Positive		Negative	No	Positive	No	No
53	Pyuthan	Jorapata WN-9	66	M	H026	H026P101	H	Positive		Negative	Yes 2018	Positive	No	No
54	Pyuthan	Jorapata WN-9	15	M	H026	H026P103	H	Positive		Negative	No	Positive	Yes	No
55	Pyuthan	Jorapata WN-9	50	M	H032	H032P101	E	Positive		Negative	Yes 2018	Positive	No	No
56	Pyuthan	Jorapata WN-9	13	M	H032	H032P106	H	Positive		Negative	No	Positive	No	No
57	Pyuthan	Jorapata WN-9	35	M	H072	H072P101	H	Positive		Negative	No	Positive	Yes	No

## Sheet: Sandfly
	Molecular Biology Laboratory
	BP Koirala Institute of Health Science
	Laboratry Report on Western Nepal Survey 2018
	Sandfly DNA analysis
	Prepared by Keshav Rai
SN	Sample	Sample code	qPCR Result
1	Sandfly	KDH004M2/004	Negative
2	Sandfly	KDH008M2/006	Negative
3	Sandfly	KDH009M1/005	Negative
4	Sandfly	KDH004M1/004	Negative
5	Sandfly	KDH008M1/007	Negative
6	Sandfly	KDH008M1/004	Positive
7	Sandfly	KDH008M1/008	Negative
8	Sandfly	KDH008M1/005	Negative
9	Sandfly	KDH004M1/005	Negative
10	Sandfly	KDH004M1/002	Negative
11	Sandfly	KDH009M1/003	Negative
12	Sandfly	KDH009M1/006	Negative
13	Sandfly	KDH004M2/005	Negative
14	Sandfly	KDH008M2/005	Negative
15	Sandfly	KDH003L2/004	Negative
16	Sandfly	KDH008M1/006	Negative
17	Sandfly	KDH004M2/006	Negative
18	Sandfly	KDH008M2/003	Negative
19	Sandfly	KDH008M2/004	Negative
20	Sandfly	KDH009M1/004	Negative
21	Sandfly	KDH008M2/007	Negative
22	Sandfly	KSP014M1/002	Negative
23	Sandfly	DOK028M1/009	Negative
24	Sandfly	DOK029M1/004	Negative
25	Sandfly	DOKA026M1/012	Negative
26	Sandfly	DOK028M1/005	Negative
27	Sandfly	DOK028M1/008	Negative
28	Sandfly	DOKA026M1/009	Negative
29	Sandfly	DOKA026M1/011	Negative
30	Sandfly	DOKB030M1/009	Positive
31	Sandfly	DOK028M1/004	Negative
32	Sandfly	DOKA026M1/010	Positive
33	Sandfly	DOKB030M1/006	Negative
34	Sandfly	DOKA026M1/008	Negative
35	Sandfly	DOK028M1/006	Negative
36	Sandfly	DOKB030L1/004	Negative
37	Sandfly	DOK029M1/003	Negative
38	Sandfly	DOKB030M1/008	Negative
39	Sandfly	DOK027L1/003	Negative
40	Sandfly	DOK028M1/007	Negative
41	Sandfly	DOKB030M1/010	Positive
42	Sandfly	SUM041M1/001	Negative
43	Sandfly	SUM041M1/002	Negative
44	Sandfly	SUM041M1/003	Negative
45	Sandfly	SUM041M1/004	Negative
46	Sandfly	SUM041M1/005	Negative
47	Sandfly	SUM041M1/006	Negative
48	Sandfly	SUM041M1/007	Negative
49	Sandfly	SUM041M1/008	Negative
50	Sandfly	SUM041M1/009	Negative
51	Sandfly	SUM041M1/010	Negative
52	Sandfly	SUM041M1/011	Negative
53	Sandfly	PAT079M2/002	Negative
54	Sandfly	PAT079M2/003	Negative
55	Sandfly	PAT079M1/004	Negative
56	Sandfly	SVG062M1/003	Negative
57	Sandfly	SVG062M1/004	Negative
58	Sandfly	SVG062M1/005	Negative
59	Sandfly	SVG062M1/006	Negative
60	Sandfly	SVG062M1/007	Negative
61	Sandfly	SVG062M1/008	Negative
62	Sandfly	SVG066M1/001	Negative
63	Sandfly	KDH009M1/002	Negative
64	Sandfly	KDH008M1/002	Negative
65	Sandfly	KDH009M1/001	Negative
66	Sandfly	KDH004M1/006	Positive
67	Sandfly	KDH008M1/003	Negative
68	Sandfly	KDH008M1/001	Negative
69	Sandfly	KDH004M2/001	Negative
70	Sandfly	KDH008M2/001	Negative
71	Sandfly	KDH004M1/003	Negative
72	Sandfly	KDH004M1/007	Negative
73	Sandfly	KDH004M2/003	Negative
74	Sandfly	KDH003L2/003	Negative
75	Sandfly	KDH004M1/001	Negative
76	Sandfly	KDH008M2/002	Negative
77	Sandfly	KSP014M1/001	Negative
78	Sandfly	DOKA026M1/004	Negative
79	Sandfly	DOKA026M1/005	Negative
80	Sandfly	DOK028M1/002	Negative
81	Sandfly	DOK029M1/001	Negative
82	Sandfly	DOKA026M1/002	Negative
83	Sandfly	DOK028M1/001	Negative
84	Sandfly	DOKB030M1/001	Negative
85	Sandfly	DOKA026M1/003	Negative
86	Sandfly	DOKA026L1/001	Negative
87	Sandfly	DOKA026M1/001	Negative
88	Sandfly	DOKB030M1/003	Negative
89	Sandfly	DOK028M1/003	Negative
90	Sandfly	DOKB030L1/001	Negative
91	Sandfly	DOK029M1/002	Negative
92	Sandfly	DOKB030L1/003	Negative
93	Sandfly	DOK027L1/001	Negative
94	Sandfly	DOKB030L1/002	Negative
95	Sandfly	DOKB030M1/002	Negative
96	Sandfly	DOKA026M1/007	Negative
97	Sandfly	PAT077M1/001	Negative
98	Sandfly	PAT077M1/002	Negative
99	Sandfly	PAT079M2/001	Negative
100	Sandfly	SVG062M1/002	Negative
101	Sandfly	SVG066M1/002	Negative

## Sheet: PCR +VE
Sr N	SN	District	Address	Age	Gender	House ID	Sample_code	DAT_Value	DAT_Result	kDNA_PCR_Result	Past KA	rK39 Test	Family H/O	Travel exposure
1	9	Bajura	Jagarnath WN-2	14	M	H002	H002P108	E	Positive	Positive	No	Negative	No	No
2	15	Bajura	Jagarnath WN-2	7	F	H003	H003P106	E	Positive	Positive	No	Negative	No	No
3	30	Bajura	Jagarnath WN-2	6	F	H005	H005P108	D	Positive	Positive	No	Negative	Yes	No
4	108	Bajura	Jagarnath WN-5	6	M	H021	H021P103	H	Positive	Positive	No	Negative	No	No
5	136	Bajura	Jagarnath WN-5	13	M	H028	H028P105	H	Positive	Positive	No	Negative	No	No
6	140	Bajura	Jagarnath WN-5	12	F	H029	H029P105	H	Positive	Positive	No	Negative	No	No
7	205	Bajura	Jagarnath WN-5	57	F	H048	H048P102	A	Negative	Positive	No	Negative	No	No
8	290	Banke	Puraina WN-21	24	M	H015	BK015P104	H	Positive	Positive	No	Positive	No	No
9	325	Banke	Puraina WN-21	15	F	H027	BK027P103	H	Positive	Positive	No	Positive	No	No
10	432	Banke	Mahedrapur -2	13	M	H046	BK046P102	H	Positive	Positive	No	Positive	No	No
11	440	Bardiya	Shantipur-5	16	M	H001	BD001P104	E	Positive	Positive	No	Positive	No	No
12	484	Bardiya	Shantipur-5	23	M	H015	BD015P102	H	Positive	Positive	No	Positive	No	No
13	542	Bardiya	Baida WN-10	21	M	H041	BD041P107	H	Positive	Positive	No	Positive	No	No
14	543	Bardiya	Baida WN-10	60	M	H041	BD041P108	D	Positive	Positive	No	Negative	No	No
15	645	Dang	Dhanauri RM WN-3	30	M	H003	H003P101	D	Positive	Positive	No	Negative	No	No
16	654	Dang	Dhanauri RM WN-3	46	F	H006	H006P102	H	Positive	Positive	No	Positive	Yes	No
17	798	Dang	Lamahi M WN-5	28	F	H066	H066P103	H	Positive	Positive	No	Negative	No	No
18	935	Dailekh	Bhairabi RM WN-5	45	F	H125	H125P102	H	Positive	Positive	No	Positive	No	No
19	947	Dailekh	Bhairabi RM WN-5	16	M	H128	H128P102	D	Positive	Positive	No	Negative	No	No
20	968	Dailekh	Guranse RM-WN-4	7	F	H137	H137P102	D	Positive	Positive	No	Positive	Yes	No
21	999	Kalikot	Fukot WN-9	5	M	H001	H002P106	H	Positive	Positive	No	Positive	No	No
22	1024	Kalikot	Fukot WN-9	9	M	H007	H007P103	D	Positive	Positive	No	Negative	No	No
23	1050	Kalikot	Fukot WN-9	14	M	H013	H013P103	E	Positive	Positive	No	Positive	No	No
24	1086	Kalikot	Baitee RM WN-8	16	M	H021	H021P105	H	Positive	Positive	No	Negative	Yes	No
25	1136	Kalikot	Raskot RM WN-8	10	F	H031	H031P103	H	Positive	Positive	No	Negative	No	No
26	1177	Kalikot	Raskot RM WN-8	18	F	H042	H042P102	H	Positive	Positive	No	Negative	Yes	No
27	1180	Kalikot	Raskot RM WN-8	16	M	H043	H043P102	H	Positive	Positive	No	Positive	No	No
28	1184	Pyuthan	Airawati WN-4	5	F	H001	H001P105	F	Positive	Positive	No	Negative	Yes	No
29	1240	Pyuthan	Swargdwari RM-9	25	F	H020	H020P104	E	Positive	Positive	No	Positive	No	No
30	1258	Pyuthan	Jorapata WN-9	15	M	H026	H026P103	H	Positive	Positive	No	Positive	Yes	No
31	1280	Pyuthan	Jorapata WN-9	13	M	H032	H032P106	H	Positive	Positive	No	Positive	No	No
32	1353	Pyuthan	Jorapata WN-9	35	M	H072	H072P101	H	Positive	Positive	No	Positive	Yes	No
33	1354	Pyuthan	Jorapata WN-9	17	M	H072	H073P101	H	Positive	Positive	No	Negative	No	No
